# Supplementary material for: Cross-cancer homologous recombination deficiency prediction from whole slide images using transfer learning
Source: Sci Rep. 2026 May 12;16:21704. doi: 10.1038/s41598-026-52094-6 (PMC13358160; doi:10.1038/s41598-026-52094-6)
Supplement: Supplementary file 3 — Supplementary Material 3 [file 41598_2026_52094_MOESM3_ESM.xlsx]

## Sheet: Sheet1
Cancer_type	HRD_positive_rate
OV	0.56
UCS	0.34
LUSC	0.32
SARC	0.3
ESCA	0.29
STAD	0.23
BLCA	0.21
BRCA	0.19
LUAD	0.14
HNSC	0.11
UCEC	0.1
CESC	0.06
SKCM	0.04
PAAD	0.03
LIHC	0.03
MESO	0.02
CHOL	0.02
DLBC	0.02
COAD	0.01
ACC	0.01
READ	0.01
PRAD	0.01
KIRC	0
KIRP	0
LGG	0
GBM	0
KICH	0
LAML	0
PCPC	0
TGCT	0
THCA	0
THYM	0
UVM	0
