# Supplementary material for: Cross-cancer homologous recombination deficiency prediction from whole slide images using transfer learning
Source: Sci Rep. 2026 May 12;16:21704. doi: 10.1038/s41598-026-52094-6 (PMC13358160; doi:10.1038/s41598-026-52094-6)
Supplement: Supplementary file 4 — Supplementary Material 4 [file 41598_2026_52094_MOESM4_ESM.xlsx]

## Sheet: Sheet1
		TCGA								CPTAC
		BLCA	BRCA	SARC	STAD	LUAD	HNSC	OV	LUSC	LUAD	LUSC
Patients	HRD-H	84	201	72	98	79	51	313	163	14	33
	HRD-L	317	849	172	327	428	412	248	333	92	75
	HRD	401	1050	244	425	507	463	561	496	106	108
Slides	HRD-H	179	481	282	222	215	117	680	401	70	150
	HRD-L	679	2088	497	779	1103	1007	536	843	428	327
	Total	858	2569	779	1001	1318	1124	1216	1244	498	477
