# Supplementary material for: Cross-cancer homologous recombination deficiency prediction from whole slide images using transfer learning
Source: Sci Rep. 2026 May 12;16:21704. doi: 10.1038/s41598-026-52094-6 (PMC13358160; doi:10.1038/s41598-026-52094-6)
Supplement: Supplementary file 5 — Supplementary Material 5 [file 41598_2026_52094_MOESM5_ESM.xlsx]

## Sheet: Sheet 1
Sample	region_x	region_y	attention_score	Connective	Dead	Epithelial	Inflammatory	Neoplastic	group_tag
TCGA-A7-A0CJ-01A-02-BSB	53574	19137	100	9	0	0	2	14	HRD-H
TCGA-A7-A0CJ-01A-02-BSB	65350	14017	99.97	3	0	0	1	18	HRD-H
TCGA-A7-A0CJ-01A-02-BSB	3872	19201	99.95	7	0	0	14	0	HRD-H
TCGA-A7-A0CJ-01A-02-BSB	5920	16129	99.92	8	0	0	2	19	HRD-H
TCGA-A7-A0CJ-01A-02-BSB	56646	17601	99.89	5	0	0	0	26	HRD-H
TCGA-A7-A0CJ-01A-02-BSB	16672	15105	99.86	3	0	0	5	25	HRD-H
TCGA-A7-A0CJ-01A-02-BSB	5408	20737	99.84	7	0	0	0	21	HRD-H
TCGA-A7-A0CJ-01A-02-BSB	7456	18177	99.81	8	0	0	2	22	HRD-H
TCGA-A7-A0CJ-01A-02-BSB	64838	16065	99.78	0	0	0	1	25	HRD-H
TCGA-A7-A0CJ-01A-02-BSB	58694	25281	99.75	1	0	0	1	37	HRD-H
TCGA-A7-A0CJ-01A-02-BSB	5920	17665	99.73	4	0	0	0	20	HRD-H
TCGA-A7-A0CJ-01A-02-BSB	7456	22273	99.7	5	0	0	2	19	HRD-H
TCGA-A7-A0CJ-01A-02-BSB	64326	21697	99.67	1	0	0	1	28	HRD-H
TCGA-A7-A0CJ-01A-02-BSB	7456	17665	99.64	2	0	0	1	19	HRD-H
TCGA-A7-A0CJ-01A-02-BSB	59718	12993	99.62	4	0	0	0	21	HRD-H
TCGA-A7-A0CJ-01A-02-BSB	67398	15041	99.59	3	0	0	3	18	HRD-H
TCGA-A7-A0CJ-01A-02-BSB	53062	18113	99.56	0	0	0	1	1	HRD-H
TCGA-A7-A0CJ-01A-02-BSB	56134	16065	99.53	7	0	0	0	20	HRD-H
TCGA-A7-A0CJ-01A-02-BSB	62278	17601	99.51	9	0	0	5	13	HRD-H
TCGA-A7-A0CJ-01A-02-BSB	6432	17665	99.48	3	0	0	1	20	HRD-H
TCGA-A7-A0CJ-01Z-00-DX2	7170	66482	100	0	0	0	0	0	HRD-H
TCGA-A7-A0CJ-01Z-00-DX2	7170	68530	99.96	0	0	0	0	0	HRD-H
TCGA-A7-A0CJ-01Z-00-DX2	7746	16128	99.92	0	0	0	1	0	HRD-H
TCGA-A7-A0CJ-01Z-00-DX2	7234	16640	99.88	0	0	0	0	0	HRD-H
TCGA-A7-A0CJ-01Z-00-DX2	9794	4352	99.84	1	0	0	0	1	HRD-H
TCGA-A7-A0CJ-01Z-00-DX2	7234	18688	99.8	0	0	0	0	0	HRD-H
TCGA-A7-A0CJ-01Z-00-DX2	31234	54706	99.75	0	0	0	0	24	HRD-H
TCGA-A7-A0CJ-01Z-00-DX2	7746	17152	99.71	0	0	0	1	0	HRD-H
TCGA-A7-A0CJ-01Z-00-DX2	6722	19200	99.67	0	0	0	0	0	HRD-H
TCGA-A7-A0CJ-01Z-00-DX2	3586	69042	99.63	0	0	0	1	0	HRD-H
TCGA-A7-A0CJ-01Z-00-DX2	9218	55730	99.59	0	0	0	0	0	HRD-H
TCGA-A7-A0CJ-01Z-00-DX2	4610	66994	99.55	0	0	0	0	0	HRD-H
TCGA-A7-A0CJ-01Z-00-DX2	25666	4864	99.51	20	0	0	1	16	HRD-H
TCGA-A7-A0CJ-01Z-00-DX2	31810	5376	99.47	0	0	0	4	13	HRD-H
TCGA-A7-A0CJ-01Z-00-DX2	6658	69042	99.43	0	0	0	0	0	HRD-H
TCGA-A7-A0CJ-01Z-00-DX2	7746	19200	99.39	1	0	0	0	0	HRD-H
TCGA-A7-A0CJ-01Z-00-DX2	4098	66994	99.35	0	0	0	1	0	HRD-H
TCGA-A7-A0CJ-01Z-00-DX2	4674	17152	99.3	1	0	0	0	0	HRD-H
TCGA-A7-A0CJ-01Z-00-DX2	8194	66482	99.26	0	0	0	0	0	HRD-H
TCGA-A7-A0CJ-01Z-00-DX2	5698	19200	99.22	1	0	0	0	0	HRD-H
TCGA-BH-A1F0-01Z-00-DX1	38032	12192	100	0	0	0	0	17	HRD-H
TCGA-BH-A1F0-01Z-00-DX1	33936	13728	99.98	0	0	0	0	20	HRD-H
TCGA-BH-A1F0-01Z-00-DX1	36496	10144	99.95	0	0	0	0	18	HRD-H
TCGA-BH-A1F0-01Z-00-DX1	9872	12704	99.93	0	0	0	0	16	HRD-H
TCGA-BH-A1F0-01Z-00-DX1	37520	6048	99.91	2	0	0	0	21	HRD-H
TCGA-BH-A1F0-01Z-00-DX1	9360	13728	99.88	0	0	0	0	18	HRD-H
TCGA-BH-A1F0-01Z-00-DX1	11408	14240	99.86	9	0	0	1	12	HRD-H
TCGA-BH-A1F0-01Z-00-DX1	37008	7584	99.84	0	0	0	0	22	HRD-H
TCGA-BH-A1F0-01Z-00-DX1	38032	10656	99.81	0	0	0	0	21	HRD-H
TCGA-BH-A1F0-01Z-00-DX1	35984	21408	99.79	13	0	0	0	8	HRD-H
TCGA-BH-A1F0-01Z-00-DX1	39056	8096	99.77	0	0	0	0	17	HRD-H
TCGA-BH-A1F0-01Z-00-DX1	37520	12704	99.74	0	0	0	1	15	HRD-H
TCGA-BH-A1F0-01Z-00-DX1	37520	4000	99.72	0	0	0	1	21	HRD-H
TCGA-BH-A1F0-01Z-00-DX1	30864	19360	99.7	1	0	0	0	18	HRD-H
TCGA-BH-A1F0-01Z-00-DX1	11920	13728	99.68	1	0	0	0	24	HRD-H
TCGA-BH-A1F0-01Z-00-DX1	34960	11680	99.65	1	0	0	0	17	HRD-H
TCGA-BH-A1F0-01Z-00-DX1	37008	6560	99.63	0	0	0	0	14	HRD-H
TCGA-BH-A1F0-01Z-00-DX1	10384	24992	99.61	0	0	0	0	22	HRD-H
TCGA-BH-A1F0-01Z-00-DX1	40080	9632	99.58	0	0	0	0	18	HRD-H
TCGA-BH-A1F0-01Z-00-DX1	28304	18848	99.56	0	0	0	1	12	HRD-H
TCGA-A2-A3XT-01Z-00-DX1	99424	61280	100	0	0	0	0	0	HRD-H
TCGA-A2-A3XT-01Z-00-DX1	98400	61792	99.99	0	0	0	0	0	HRD-H
TCGA-A2-A3XT-01Z-00-DX1	62560	5984	99.98	2	0	0	1	15	HRD-H
TCGA-A2-A3XT-01Z-00-DX1	100960	61280	99.98	1	0	0	0	0	HRD-H
TCGA-A2-A3XT-01Z-00-DX1	103008	63328	99.97	2	0	0	0	0	HRD-H
TCGA-A2-A3XT-01Z-00-DX1	101984	61280	99.96	0	0	0	0	0	HRD-H
TCGA-A2-A3XT-01Z-00-DX1	96864	61792	99.95	0	0	0	0	0	HRD-H
TCGA-A2-A3XT-01Z-00-DX1	98912	62304	99.94	0	0	0	0	0	HRD-H
TCGA-A2-A3XT-01Z-00-DX1	75360	10080	99.94	0	0	0	0	20	HRD-H
TCGA-A2-A3XT-01Z-00-DX1	56416	28000	99.93	1	0	0	3	10	HRD-H
TCGA-A2-A3XT-01Z-00-DX1	101472	59744	99.92	1	0	0	0	0	HRD-H
TCGA-A2-A3XT-01Z-00-DX1	94816	63840	99.91	1	0	0	0	0	HRD-H
TCGA-A2-A3XT-01Z-00-DX1	98912	61280	99.9	0	0	0	0	0	HRD-H
TCGA-A2-A3XT-01Z-00-DX1	92768	65888	99.9	2	0	0	0	0	HRD-H
TCGA-A2-A3XT-01Z-00-DX1	75872	27488	99.89	0	0	0	2	18	HRD-H
TCGA-A2-A3XT-01Z-00-DX1	82016	12640	99.88	0	0	0	1	17	HRD-H
TCGA-A2-A3XT-01Z-00-DX1	74336	10592	99.87	0	0	0	0	27	HRD-H
TCGA-A2-A3XT-01Z-00-DX1	95840	61792	99.86	1	0	0	0	0	HRD-H
TCGA-A2-A3XT-01Z-00-DX1	96864	73056	99.85	2	0	0	0	0	HRD-H
TCGA-A2-A3XT-01Z-00-DX1	96864	67936	99.85	1	0	0	0	0	HRD-H
TCGA-B6-A0IJ-01Z-00-DX1	47692	15978	100	0	0	0	0	0	HRD-H
TCGA-B6-A0IJ-01Z-00-DX1	45132	14954	99.95	0	0	0	0	0	HRD-H
TCGA-B6-A0IJ-01Z-00-DX1	68204	6144	99.91	31	0	0	2	1	HRD-H
TCGA-B6-A0IJ-01Z-00-DX1	25346	8228	99.86	0	0	0	0	26	HRD-H
TCGA-B6-A0IJ-01Z-00-DX1	77932	8704	99.82	5	0	0	3	18	HRD-H
TCGA-B6-A0IJ-01Z-00-DX1	47180	14954	99.77	0	0	0	0	0	HRD-H
TCGA-B6-A0IJ-01Z-00-DX1	24322	8228	99.73	0	0	0	2	10	HRD-H
TCGA-B6-A0IJ-01Z-00-DX1	25858	8228	99.68	2	0	0	1	17	HRD-H
TCGA-B6-A0IJ-01Z-00-DX1	44620	14954	99.63	0	0	0	0	0	HRD-H
TCGA-B6-A0IJ-01Z-00-DX1	39682	7204	99.59	2	0	0	0	3	HRD-H
TCGA-B6-A0IJ-01Z-00-DX1	46156	14954	99.54	0	0	0	0	0	HRD-H
TCGA-B6-A0IJ-01Z-00-DX1	8545	10754	99.5	0	0	0	1	7	HRD-H
TCGA-B6-A0IJ-01Z-00-DX1	46156	15978	99.45	0	0	0	0	0	HRD-H
TCGA-B6-A0IJ-01Z-00-DX1	23298	8228	99.41	0	0	0	0	5	HRD-H
TCGA-B6-A0IJ-01Z-00-DX1	46156	15466	99.36	0	0	0	0	0	HRD-H
TCGA-B6-A0IJ-01Z-00-DX1	11010	15908	99.31	32	0	0	0	0	HRD-H
TCGA-B6-A0IJ-01Z-00-DX1	45644	14954	99.27	0	0	0	0	0	HRD-H
TCGA-B6-A0IJ-01Z-00-DX1	24834	9252	99.22	0	0	0	5	1	HRD-H
TCGA-B6-A0IJ-01Z-00-DX1	32002	11812	99.18	2	0	0	0	0	HRD-H
TCGA-B6-A0IJ-01Z-00-DX1	45644	15466	99.13	0	0	0	0	0	HRD-H
TCGA-AR-A0TP-01Z-00-DX1	52832	28768	100	0	0	0	0	29	HRD-H
TCGA-AR-A0TP-01Z-00-DX1	40032	36448	99.99	0	0	0	0	1	HRD-H
TCGA-AR-A0TP-01Z-00-DX1	40032	36960	99.98	1	0	0	0	0	HRD-H
TCGA-AR-A0TP-01Z-00-DX1	55392	32864	99.97	0	0	0	0	34	HRD-H
TCGA-AR-A0TP-01Z-00-DX1	56416	55392	99.96	2	0	0	0	18	HRD-H
TCGA-AR-A0TP-01Z-00-DX1	38496	34400	99.95	3	0	0	0	0	HRD-H
TCGA-AR-A0TP-01Z-00-DX1	30304	70752	99.94	0	0	0	1	32	HRD-H
TCGA-AR-A0TP-01Z-00-DX1	58976	57440	99.94	0	0	0	0	29	HRD-H
TCGA-AR-A0TP-01Z-00-DX1	41056	36960	99.93	1	0	0	0	4	HRD-H
TCGA-AR-A0TP-01Z-00-DX1	33888	27744	99.92	1	0	0	1	0	HRD-H
TCGA-AR-A0TP-01Z-00-DX1	9824	25696	99.91	0	0	0	1	0	HRD-H
TCGA-AR-A0TP-01Z-00-DX1	55392	31328	99.9	1	0	0	0	27	HRD-H
TCGA-AR-A0TP-01Z-00-DX1	50272	27744	99.89	1	0	0	1	21	HRD-H
TCGA-AR-A0TP-01Z-00-DX1	54368	53344	99.88	0	0	0	0	22	HRD-H
TCGA-AR-A0TP-01Z-00-DX1	54368	54368	99.87	1	0	0	0	20	HRD-H
TCGA-AR-A0TP-01Z-00-DX1	40544	36960	99.86	2	0	0	0	0	HRD-H
TCGA-AR-A0TP-01Z-00-DX1	53856	41056	99.85	1	0	0	0	27	HRD-H
TCGA-AR-A0TP-01Z-00-DX1	46176	33888	99.84	0	0	0	0	43	HRD-H
TCGA-AR-A0TP-01Z-00-DX1	52832	42592	99.83	0	0	0	0	32	HRD-H
TCGA-AR-A0TP-01Z-00-DX1	47200	39520	99.82	3	0	0	0	38	HRD-H
TCGA-AR-A0U1-01Z-00-DX1	60384	36704	100	19	0	0	11	0	HRD-H
TCGA-AR-A0U1-01Z-00-DX1	52192	40288	99.99	0	0	0	1	0	HRD-H
TCGA-AR-A0U1-01Z-00-DX1	60896	39264	99.98	16	0	0	0	0	HRD-H
TCGA-AR-A0U1-01Z-00-DX1	52704	47456	99.96	36	0	0	3	4	HRD-H
TCGA-AR-A0U1-01Z-00-DX1	46048	53088	99.95	0	0	0	0	0	HRD-H
TCGA-AR-A0U1-01Z-00-DX1	23520	44896	99.94	10	0	0	18	5	HRD-H
TCGA-AR-A0U1-01Z-00-DX1	52192	39776	99.93	0	0	0	0	0	HRD-H
TCGA-AR-A0U1-01Z-00-DX1	60384	38240	99.92	15	0	0	12	0	HRD-H
TCGA-AR-A0U1-01Z-00-DX1	35808	31584	99.9	1	0	0	0	11	HRD-H
TCGA-AR-A0U1-01Z-00-DX1	60384	37728	99.89	12	0	0	16	0	HRD-H
TCGA-AR-A0U1-01Z-00-DX1	24544	22880	99.88	0	0	0	0	12	HRD-H
TCGA-AR-A0U1-01Z-00-DX1	32736	38752	99.87	1	0	0	0	16	HRD-H
TCGA-AR-A0U1-01Z-00-DX1	60896	39776	99.85	31	0	0	0	0	HRD-H
TCGA-AR-A0U1-01Z-00-DX1	61408	40288	99.84	31	0	0	0	0	HRD-H
TCGA-AR-A0U1-01Z-00-DX1	60896	24416	99.83	0	0	0	0	13	HRD-H
TCGA-AR-A0U1-01Z-00-DX1	52704	41312	99.82	0	0	0	0	0	HRD-H
TCGA-AR-A0U1-01Z-00-DX1	26080	36192	99.81	0	0	0	0	19	HRD-H
TCGA-AR-A0U1-01Z-00-DX1	30176	35168	99.79	0	0	0	0	23	HRD-H
TCGA-AR-A0U1-01Z-00-DX1	61408	39776	99.78	23	0	0	2	0	HRD-H
TCGA-AR-A0U1-01Z-00-DX1	8160	36192	99.77	3	0	0	0	0	HRD-H
TCGA-AO-A0J6-01Z-00-DX1	46114	30720	100	7	0	0	1	65	HRD-H
TCGA-AO-A0J6-01Z-00-DX1	56610	34816	99.99	4	0	0	0	71	HRD-H
TCGA-AO-A0J6-01Z-00-DX1	39714	3584	99.99	0	0	0	1	100	HRD-H
TCGA-AO-A0J6-01Z-00-DX1	28450	26368	99.98	8	0	0	0	59	HRD-H
TCGA-AO-A0J6-01Z-00-DX1	39714	4096	99.98	1	0	0	1	81	HRD-H
TCGA-AO-A0J6-01Z-00-DX1	37666	27904	99.97	1	1	0	5	71	HRD-H
TCGA-AO-A0J6-01Z-00-DX1	48930	28672	99.97	27	0	0	1	45	HRD-H
TCGA-AO-A0J6-01Z-00-DX1	39714	3840	99.96	0	0	0	0	88	HRD-H
TCGA-AO-A0J6-01Z-00-DX1	30242	19456	99.96	18	0	0	2	67	HRD-H
TCGA-AO-A0J6-01Z-00-DX1	44322	20736	99.95	32	0	0	1	45	HRD-H
TCGA-AO-A0J6-01Z-00-DX1	56610	38656	99.95	2	0	0	2	86	HRD-H
TCGA-AO-A0J6-01Z-00-DX1	34850	29696	99.94	1	0	0	1	60	HRD-H
TCGA-AO-A0J6-01Z-00-DX1	32802	11264	99.94	18	0	0	2	54	HRD-H
TCGA-AO-A0J6-01Z-00-DX1	48162	18688	99.93	8	0	0	5	100	HRD-H
TCGA-AO-A0J6-01Z-00-DX1	30498	18432	99.93	1	0	0	0	84	HRD-H
TCGA-AO-A0J6-01Z-00-DX1	47906	26880	99.92	4	0	0	1	106	HRD-H
TCGA-AO-A0J6-01Z-00-DX1	47650	22272	99.92	3	0	0	0	96	HRD-H
TCGA-AO-A0J6-01Z-00-DX1	35106	30976	99.91	10	0	0	0	59	HRD-H
TCGA-AO-A0J6-01Z-00-DX1	41250	31232	99.91	5	0	0	2	82	HRD-H
TCGA-AO-A0J6-01Z-00-DX1	33826	30976	99.9	7	0	0	0	61	HRD-H
TCGA-EW-A1PB-01Z-00-DX1	80387	73024	100	5	0	0	32	0	HRD-H
TCGA-EW-A1PB-01Z-00-DX1	100355	41280	99.99	9	0	0	11	4	HRD-H
TCGA-EW-A1PB-01Z-00-DX1	100867	41280	99.98	10	0	0	19	1	HRD-H
TCGA-EW-A1PB-01Z-00-DX1	75267	77632	99.98	21	0	0	16	5	HRD-H
TCGA-EW-A1PB-01Z-00-DX1	91651	74560	99.97	4	0	0	9	2	HRD-H
TCGA-EW-A1PB-01Z-00-DX1	100867	44352	99.96	12	0	0	10	4	HRD-H
TCGA-EW-A1PB-01Z-00-DX1	74755	76608	99.95	10	0	0	11	9	HRD-H
TCGA-EW-A1PB-01Z-00-DX1	71171	77632	99.95	3	0	0	30	8	HRD-H
TCGA-EW-A1PB-01Z-00-DX1	74755	77632	99.94	12	0	0	20	5	HRD-H
TCGA-EW-A1PB-01Z-00-DX1	76291	78144	99.93	5	0	0	14	6	HRD-H
TCGA-EW-A1PB-01Z-00-DX1	41475	58688	99.92	10	0	0	0	0	HRD-H
TCGA-EW-A1PB-01Z-00-DX1	79875	73536	99.92	9	0	0	18	0	HRD-H
TCGA-EW-A1PB-01Z-00-DX1	99331	38208	99.91	16	0	0	12	4	HRD-H
TCGA-EW-A1PB-01Z-00-DX1	74243	78656	99.9	13	0	0	15	1	HRD-H
TCGA-EW-A1PB-01Z-00-DX1	47619	63296	99.89	9	0	0	3	2	HRD-H
TCGA-EW-A1PB-01Z-00-DX1	84995	78656	99.89	9	0	0	6	3	HRD-H
TCGA-EW-A1PB-01Z-00-DX1	74243	76608	99.88	10	0	0	17	0	HRD-H
TCGA-EW-A1PB-01Z-00-DX1	24579	53568	99.87	0	0	0	0	0	HRD-H
TCGA-EW-A1PB-01Z-00-DX1	43523	19776	99.86	2	0	0	0	0	HRD-H
TCGA-EW-A1PB-01Z-00-DX1	46083	61760	99.86	18	0	0	0	0	HRD-H
TCGA-A7-A5ZV-01Z-00-DX1	30976	5168	100	0	0	0	0	8	HRD-H
TCGA-A7-A5ZV-01Z-00-DX1	13568	22064	99.98	0	0	0	0	9	HRD-H
TCGA-A7-A5ZV-01Z-00-DX1	8448	30256	99.96	0	0	0	0	28	HRD-H
TCGA-A7-A5ZV-01Z-00-DX1	99349	32753	99.94	0	0	0	1	20	HRD-H
TCGA-A7-A5ZV-01Z-00-DX1	104981	24561	99.93	0	0	0	0	14	HRD-H
TCGA-A7-A5ZV-01Z-00-DX1	9472	29232	99.91	2	0	0	0	13	HRD-H
TCGA-A7-A5ZV-01Z-00-DX1	10496	29232	99.89	1	0	0	0	12	HRD-H
TCGA-A7-A5ZV-01Z-00-DX1	11520	24112	99.87	1	0	0	0	22	HRD-H
TCGA-A7-A5ZV-01Z-00-DX1	13568	22576	99.85	1	0	0	0	17	HRD-H
TCGA-A7-A5ZV-01Z-00-DX1	107029	25585	99.83	0	0	0	0	15	HRD-H
TCGA-A7-A5ZV-01Z-00-DX1	100885	30193	99.81	4	0	0	0	13	HRD-H
TCGA-A7-A5ZV-01Z-00-DX1	11008	29744	99.8	0	0	0	2	16	HRD-H
TCGA-A7-A5ZV-01Z-00-DX1	7424	22064	99.78	0	0	0	0	0	HRD-H
TCGA-A7-A5ZV-01Z-00-DX1	8448	30768	99.76	2	0	0	0	22	HRD-H
TCGA-A7-A5ZV-01Z-00-DX1	13568	21552	99.74	1	0	0	0	19	HRD-H
TCGA-A7-A5ZV-01Z-00-DX1	11008	44080	99.72	0	0	0	0	0	HRD-H
TCGA-A7-A5ZV-01Z-00-DX1	99349	31729	99.7	1	0	0	0	18	HRD-H
TCGA-A7-A5ZV-01Z-00-DX1	11008	29232	99.69	1	0	0	0	22	HRD-H
TCGA-A7-A5ZV-01Z-00-DX1	9984	29744	99.67	0	0	0	4	14	HRD-H
TCGA-A7-A5ZV-01Z-00-DX1	101909	32241	99.65	1	0	0	0	13	HRD-H
TCGA-BH-A18T-01Z-00-DX1	42672	51744	100	0	0	0	0	0	HRD-H
TCGA-BH-A18T-01Z-00-DX1	53936	43552	100	0	0	0	0	0	HRD-H
TCGA-BH-A18T-01Z-00-DX1	62128	53792	99.99	0	0	0	0	0	HRD-H
TCGA-BH-A18T-01Z-00-DX1	57008	50720	99.99	0	0	0	0	1	HRD-H
TCGA-BH-A18T-01Z-00-DX1	57520	50720	99.98	0	0	0	0	0	HRD-H
TCGA-BH-A18T-01Z-00-DX1	63152	53280	99.98	0	0	0	3	0	HRD-H
TCGA-BH-A18T-01Z-00-DX1	53424	44064	99.97	0	0	0	0	0	HRD-H
TCGA-BH-A18T-01Z-00-DX1	60592	50208	99.97	0	0	0	2	0	HRD-H
TCGA-BH-A18T-01Z-00-DX1	54448	44064	99.96	0	0	0	1	0	HRD-H
TCGA-BH-A18T-01Z-00-DX1	54448	43552	99.96	0	0	0	0	0	HRD-H
TCGA-BH-A18T-01Z-00-DX1	53424	43552	99.95	0	0	0	0	0	HRD-H
TCGA-BH-A18T-01Z-00-DX1	40112	46624	99.95	0	0	0	0	0	HRD-H
TCGA-BH-A18T-01Z-00-DX1	63152	42528	99.94	0	0	0	0	0	HRD-H
TCGA-BH-A18T-01Z-00-DX1	62640	53280	99.94	0	0	0	0	0	HRD-H
TCGA-BH-A18T-01Z-00-DX1	53424	38944	99.93	0	0	0	1	0	HRD-H
TCGA-BH-A18T-01Z-00-DX1	55984	36384	99.93	0	0	0	0	0	HRD-H
TCGA-BH-A18T-01Z-00-DX1	60080	44064	99.92	0	0	0	0	0	HRD-H
TCGA-BH-A18T-01Z-00-DX1	45744	47136	99.92	0	0	0	0	0	HRD-H
TCGA-BH-A18T-01Z-00-DX1	55984	35872	99.91	0	0	0	0	0	HRD-H
TCGA-BH-A18T-01Z-00-DX1	94896	72224	99.91	0	0	0	0	0	HRD-H
TCGA-E9-A22G-01Z-00-DX1	11552	42209	100	0	0	0	0	0	HRD-H
TCGA-E9-A22G-01Z-00-DX1	13088	49377	99.99	0	0	0	0	0	HRD-H
TCGA-E9-A22G-01Z-00-DX1	8480	37089	99.98	0	0	0	0	0	HRD-H
TCGA-E9-A22G-01Z-00-DX1	19232	50913	99.98	0	0	0	0	0	HRD-H
TCGA-E9-A22G-01Z-00-DX1	10528	37601	99.97	0	0	0	0	0	HRD-H
TCGA-E9-A22G-01Z-00-DX1	14624	32481	99.96	0	0	0	0	0	HRD-H
TCGA-E9-A22G-01Z-00-DX1	10016	40161	99.95	0	0	0	0	0	HRD-H
TCGA-E9-A22G-01Z-00-DX1	12576	31969	99.94	0	0	0	0	0	HRD-H
TCGA-E9-A22G-01Z-00-DX1	11552	31969	99.94	0	0	0	0	0	HRD-H
TCGA-E9-A22G-01Z-00-DX1	7968	36065	99.93	0	0	0	0	0	HRD-H
TCGA-E9-A22G-01Z-00-DX1	10528	40161	99.92	0	0	0	0	0	HRD-H
TCGA-E9-A22G-01Z-00-DX1	12064	27873	99.91	0	0	0	0	0	HRD-H
TCGA-E9-A22G-01Z-00-DX1	19232	51425	99.9	0	0	0	0	0	HRD-H
TCGA-E9-A22G-01Z-00-DX1	9504	36577	99.89	0	0	0	0	0	HRD-H
TCGA-E9-A22G-01Z-00-DX1	7328	30627	99.89	0	0	0	0	0	HRD-H
TCGA-E9-A22G-01Z-00-DX1	12064	31457	99.88	0	0	0	0	0	HRD-H
TCGA-E9-A22G-01Z-00-DX1	6944	35553	99.87	0	0	0	0	0	HRD-H
TCGA-E9-A22G-01Z-00-DX1	12576	27873	99.86	0	0	0	0	0	HRD-H
TCGA-E9-A22G-01Z-00-DX1	8480	35041	99.85	0	0	0	0	0	HRD-H
TCGA-E9-A22G-01Z-00-DX1	17184	45281	99.85	0	0	0	0	0	HRD-H
TCGA-AO-A0J4-01Z-00-DX1	27040	25888	100	0	0	0	0	54	HRD-H
TCGA-AO-A0J4-01Z-00-DX1	34720	23328	99.99	1	0	0	3	40	HRD-H
TCGA-AO-A0J4-01Z-00-DX1	19872	21024	99.98	1	0	0	1	25	HRD-H
TCGA-AO-A0J4-01Z-00-DX1	26016	23072	99.97	1	0	0	0	0	HRD-H
TCGA-AO-A0J4-01Z-00-DX1	20640	22048	99.96	0	0	0	0	75	HRD-H
TCGA-AO-A0J4-01Z-00-DX1	31904	26912	99.95	0	0	0	0	41	HRD-H
TCGA-AO-A0J4-01Z-00-DX1	37792	23328	99.94	0	0	0	1	48	HRD-H
TCGA-AO-A0J4-01Z-00-DX1	32672	22560	99.93	0	0	0	2	63	HRD-H
TCGA-AO-A0J4-01Z-00-DX1	35488	21536	99.92	0	0	0	0	41	HRD-H
TCGA-AO-A0J4-01Z-00-DX1	37024	23328	99.91	0	0	0	0	46	HRD-H
TCGA-AO-A0J4-01Z-00-DX1	27040	8992	99.91	0	0	0	0	0	HRD-H
TCGA-AO-A0J4-01Z-00-DX1	41120	14368	99.9	0	0	0	0	0	HRD-H
TCGA-AO-A0J4-01Z-00-DX1	36256	25888	99.89	0	0	0	0	46	HRD-H
TCGA-AO-A0J4-01Z-00-DX1	30880	23840	99.88	0	0	0	0	87	HRD-H
TCGA-AO-A0J4-01Z-00-DX1	3744	8736	99.87	0	0	0	0	0	HRD-H
TCGA-AO-A0J4-01Z-00-DX1	3744	4128	99.86	0	0	0	0	0	HRD-H
TCGA-AO-A0J4-01Z-00-DX1	35488	21280	99.85	0	0	0	0	43	HRD-H
TCGA-AO-A0J4-01Z-00-DX1	27552	25376	99.84	0	0	0	0	48	HRD-H
TCGA-AO-A0J4-01Z-00-DX1	20128	17440	99.83	1	0	0	1	34	HRD-H
TCGA-AO-A0J4-01Z-00-DX1	34208	26912	99.82	1	0	0	0	46	HRD-H
TCGA-AO-A12F-01Z-00-DX1	38368	18560	100	5	0	0	13	0	HRD-H
TCGA-AO-A12F-01Z-00-DX1	31968	30848	100	0	0	0	0	2	HRD-H
TCGA-AO-A12F-01Z-00-DX1	17888	17792	99.99	0	0	0	13	1	HRD-H
TCGA-AO-A12F-01Z-00-DX1	4576	11392	99.99	4	0	0	1	0	HRD-H
TCGA-AO-A12F-01Z-00-DX1	34016	38528	99.98	0	0	0	0	2	HRD-H
TCGA-AO-A12F-01Z-00-DX1	39648	17280	99.98	0	0	0	0	0	HRD-H
TCGA-AO-A12F-01Z-00-DX1	37344	7296	99.98	0	0	0	5	0	HRD-H
TCGA-AO-A12F-01Z-00-DX1	24800	17280	99.97	0	0	0	2	0	HRD-H
TCGA-AO-A12F-01Z-00-DX1	43744	11904	99.97	0	0	0	2	0	HRD-H
TCGA-AO-A12F-01Z-00-DX1	16608	15744	99.96	0	0	0	1	1	HRD-H
TCGA-AO-A12F-01Z-00-DX1	40160	17280	99.96	0	0	0	0	3	HRD-H
TCGA-AO-A12F-01Z-00-DX1	43954	768	99.96	0	0	0	6	1	HRD-H
TCGA-AO-A12F-01Z-00-DX1	34016	13952	99.95	0	0	0	3	1	HRD-H
TCGA-AO-A12F-01Z-00-DX1	50912	10880	99.95	1	0	0	1	0	HRD-H
TCGA-AO-A12F-01Z-00-DX1	23776	11136	99.94	0	0	0	0	1	HRD-H
TCGA-AO-A12F-01Z-00-DX1	17120	3456	99.94	0	0	0	4	0	HRD-H
TCGA-AO-A12F-01Z-00-DX1	53984	21632	99.94	0	0	0	0	1	HRD-H
TCGA-AO-A12F-01Z-00-DX1	53728	28032	99.93	0	0	0	1	0	HRD-H
TCGA-AO-A12F-01Z-00-DX1	16864	18048	99.93	0	0	0	5	1	HRD-H
TCGA-AO-A12F-01Z-00-DX1	17632	17792	99.93	0	0	0	6	1	HRD-H
TCGA-AO-A12F-01A-01-TSA	54368	18596	100	0	0	0	0	0	HRD-H
TCGA-AO-A12F-01A-01-TSA	54880	18596	99.91	4	0	0	1	1	HRD-H
TCGA-AO-A12F-01A-01-TSA	54368	17060	99.82	0	0	0	0	0	HRD-H
TCGA-AO-A12F-01A-01-TSA	3168	13889	99.72	1	0	0	0	0	HRD-H
TCGA-AO-A12F-01A-01-TSA	3680	14913	99.63	2	0	0	1	2	HRD-H
TCGA-AO-A12F-01A-01-TSA	55392	19108	99.54	5	0	0	0	1	HRD-H
TCGA-AO-A12F-01A-01-TSA	55904	18596	99.45	2	0	0	0	1	HRD-H
TCGA-AO-A12F-01A-01-TSA	54368	16548	99.36	2	0	0	2	3	HRD-H
TCGA-AO-A12F-01A-01-TSA	54368	18084	99.27	0	0	0	0	0	HRD-H
TCGA-AO-A12F-01A-01-TSA	2656	11841	99.17	1	0	0	2	0	HRD-H
TCGA-AO-A12F-01A-01-TSA	10848	10817	99.08	15	0	0	7	0	HRD-H
TCGA-AO-A12F-01A-01-TSA	55392	18596	98.99	4	0	0	0	2	HRD-H
TCGA-AO-A12F-01A-01-TSA	3168	12353	98.9	2	0	0	2	0	HRD-H
TCGA-AO-A12F-01A-01-TSA	2656	11329	98.81	2	0	0	3	1	HRD-H
TCGA-AO-A12F-01A-01-TSA	60000	21668	98.71	1	0	0	0	0	HRD-H
TCGA-AO-A12F-01A-01-TSA	51808	12452	98.62	5	0	0	0	1	HRD-H
TCGA-AO-A12F-01A-01-TSA	66144	18596	98.53	0	0	0	0	1	HRD-H
TCGA-AO-A12F-01A-01-TSA	60000	15012	98.44	0	0	0	0	0	HRD-H
TCGA-AO-A12F-01A-01-TSA	3168	14401	98.35	2	0	0	0	4	HRD-H
TCGA-AO-A12F-01A-01-TSA	53344	15524	98.26	6	0	0	0	1	HRD-H
TCGA-AO-A0J6-01A-01-TSA	31073	7104	100	1	0	0	3	37	HRD-H
TCGA-AO-A0J6-01A-01-TSA	80069	32034	99.98	0	0	0	1	35	HRD-H
TCGA-AO-A0J6-01A-01-TSA	68293	24354	99.97	0	0	0	1	35	HRD-H
TCGA-AO-A0J6-01A-01-TSA	80069	31522	99.95	0	0	0	0	32	HRD-H
TCGA-AO-A0J6-01A-01-TSA	75973	15138	99.93	0	0	0	1	42	HRD-H
TCGA-AO-A0J6-01A-01-TSA	18785	18368	99.91	16	0	0	9	17	HRD-H
TCGA-AO-A0J6-01A-01-TSA	29025	22464	99.9	0	0	0	2	34	HRD-H
TCGA-AO-A0J6-01A-01-TSA	76485	36130	99.88	0	0	0	3	37	HRD-H
TCGA-AO-A0J6-01A-01-TSA	68293	25890	99.86	0	0	0	6	34	HRD-H
TCGA-AO-A0J6-01A-01-TSA	29025	22976	99.84	1	0	0	6	39	HRD-H
TCGA-AO-A0J6-01A-01-TSA	78533	33058	99.83	0	0	0	0	1	HRD-H
TCGA-AO-A0J6-01A-01-TSA	80069	32546	99.81	5	0	0	6	26	HRD-H
TCGA-AO-A0J6-01A-01-TSA	29537	21440	99.79	0	0	0	3	36	HRD-H
TCGA-AO-A0J6-01A-01-TSA	17761	16832	99.78	0	0	0	0	22	HRD-H
TCGA-AO-A0J6-01A-01-TSA	19297	15296	99.76	12	0	0	13	12	HRD-H
TCGA-AO-A0J6-01A-01-TSA	68805	24354	99.74	0	0	0	0	44	HRD-H
TCGA-AO-A0J6-01A-01-TSA	72389	29474	99.72	13	0	0	22	0	HRD-H
TCGA-AO-A0J6-01A-01-TSA	41825	11712	99.71	0	0	0	1	21	HRD-H
TCGA-AO-A0J6-01A-01-TSA	23393	28096	99.69	2	0	0	1	31	HRD-H
TCGA-AO-A0J6-01A-01-TSA	22369	7616	99.67	3	0	0	1	25	HRD-H
TCGA-D8-A1XL-01Z-00-DX2	43841	35936	100	0	0	0	0	0	HRD-H
TCGA-D8-A1XL-01Z-00-DX2	37185	21088	99.99	0	0	0	0	16	HRD-H
TCGA-D8-A1XL-01Z-00-DX2	69441	35936	99.99	1	1	0	3	0	HRD-H
TCGA-D8-A1XL-01Z-00-DX2	33601	75360	99.98	0	0	0	0	31	HRD-H
TCGA-D8-A1XL-01Z-00-DX2	46401	35424	99.97	0	0	0	1	0	HRD-H
TCGA-D8-A1XL-01Z-00-DX2	34625	75872	99.96	0	0	0	1	34	HRD-H
TCGA-D8-A1XL-01Z-00-DX2	28993	73824	99.96	0	0	0	1	25	HRD-H
TCGA-D8-A1XL-01Z-00-DX2	16193	28256	99.95	1	0	0	0	32	HRD-H
TCGA-D8-A1XL-01Z-00-DX2	52033	29280	99.94	0	0	0	0	0	HRD-H
TCGA-D8-A1XL-01Z-00-DX2	57665	27232	99.94	0	0	0	1	0	HRD-H
TCGA-D8-A1XL-01Z-00-DX2	47937	36448	99.93	0	0	0	1	0	HRD-H
TCGA-D8-A1XL-01Z-00-DX2	34113	74848	99.92	0	0	0	0	37	HRD-H
TCGA-D8-A1XL-01Z-00-DX2	18753	33376	99.92	6	0	0	1	22	HRD-H
TCGA-D8-A1XL-01Z-00-DX2	74049	43616	99.91	3	0	0	2	0	HRD-H
TCGA-D8-A1XL-01Z-00-DX2	68417	24672	99.9	4	0	0	6	0	HRD-H
TCGA-D8-A1XL-01Z-00-DX2	53057	28768	99.89	0	0	0	2	0	HRD-H
TCGA-D8-A1XL-01Z-00-DX2	69953	44128	99.89	0	0	0	1	0	HRD-H
TCGA-D8-A1XL-01Z-00-DX2	48961	38496	99.88	0	0	0	0	0	HRD-H
TCGA-D8-A1XL-01Z-00-DX2	51521	29280	99.87	0	0	0	1	0	HRD-H
TCGA-D8-A1XL-01Z-00-DX2	51521	51808	99.87	0	0	0	1	31	HRD-H
TCGA-A7-A0CJ-01A-02-TSB	12736	11937	100	3	0	0	3	27	HRD-H
TCGA-A7-A0CJ-01A-02-TSB	22464	9377	99.96	0	0	0	0	25	HRD-H
TCGA-A7-A0CJ-01A-02-TSB	13760	11937	99.91	0	0	0	0	30	HRD-H
TCGA-A7-A0CJ-01A-02-TSB	18368	10913	99.87	0	0	0	0	31	HRD-H
TCGA-A7-A0CJ-01A-02-TSB	12736	7841	99.83	0	0	0	0	31	HRD-H
TCGA-A7-A0CJ-01A-02-TSB	83591	11394	99.79	0	0	0	1	16	HRD-H
TCGA-A7-A0CJ-01A-02-TSB	79495	13442	99.74	3	0	0	0	29	HRD-H
TCGA-A7-A0CJ-01A-02-TSB	78983	12930	99.7	0	0	0	2	37	HRD-H
TCGA-A7-A0CJ-01A-02-TSB	15808	11937	99.66	0	0	0	2	31	HRD-H
TCGA-A7-A0CJ-01A-02-TSB	18368	11937	99.62	0	0	0	1	31	HRD-H
TCGA-A7-A0CJ-01A-02-TSB	78471	11906	99.57	0	0	0	1	32	HRD-H
TCGA-A7-A0CJ-01A-02-TSB	19904	10913	99.53	1	0	0	0	32	HRD-H
TCGA-A7-A0CJ-01A-02-TSB	19392	10913	99.49	4	0	0	0	14	HRD-H
TCGA-A7-A0CJ-01A-02-TSB	8128	11425	99.45	2	0	0	1	23	HRD-H
TCGA-A7-A0CJ-01A-02-TSB	74887	13442	99.4	0	0	0	2	24	HRD-H
TCGA-A7-A0CJ-01A-02-TSB	78471	14466	99.36	0	0	0	0	33	HRD-H
TCGA-A7-A0CJ-01A-02-TSB	16832	11425	99.32	3	0	0	2	18	HRD-H
TCGA-A7-A0CJ-01A-02-TSB	80519	12418	99.28	4	0	0	2	19	HRD-H
TCGA-A7-A0CJ-01A-02-TSB	16320	18081	99.23	2	0	0	3	20	HRD-H
TCGA-A7-A0CJ-01A-02-TSB	21952	12449	99.19	7	0	0	1	26	HRD-H
TCGA-E2-A9RU-01Z-00-DX1	56288	73632	100	0	0	0	0	0	HRD-H
TCGA-E2-A9RU-01Z-00-DX1	69600	66976	99.99	1	0	0	0	0	HRD-H
TCGA-E2-A9RU-01Z-00-DX1	73696	21920	99.99	1	0	0	0	11	HRD-H
TCGA-E2-A9RU-01Z-00-DX1	59872	15776	99.98	0	0	0	0	19	HRD-H
TCGA-E2-A9RU-01Z-00-DX1	61408	13728	99.98	2	0	0	2	25	HRD-H
TCGA-E2-A9RU-01Z-00-DX1	55264	73632	99.97	0	0	0	0	0	HRD-H
TCGA-E2-A9RU-01Z-00-DX1	57824	74144	99.96	1	0	0	0	0	HRD-H
TCGA-E2-A9RU-01Z-00-DX1	68576	67488	99.96	0	0	0	0	0	HRD-H
TCGA-E2-A9RU-01Z-00-DX1	59360	15264	99.95	1	0	0	2	14	HRD-H
TCGA-E2-A9RU-01Z-00-DX1	57824	74656	99.94	0	0	0	0	0	HRD-H
TCGA-E2-A9RU-01Z-00-DX1	57312	74656	99.94	0	0	0	0	0	HRD-H
TCGA-E2-A9RU-01Z-00-DX1	57312	74144	99.93	1	0	0	0	0	HRD-H
TCGA-E2-A9RU-01Z-00-DX1	23008	32672	99.93	5	0	0	3	1	HRD-H
TCGA-E2-A9RU-01Z-00-DX1	53216	12192	99.92	0	0	0	2	17	HRD-H
TCGA-E2-A9RU-01Z-00-DX1	58336	74144	99.91	0	0	0	0	0	HRD-H
TCGA-E2-A9RU-01Z-00-DX1	52704	12192	99.91	0	0	0	1	26	HRD-H
TCGA-E2-A9RU-01Z-00-DX1	41440	12704	99.9	2	0	0	0	20	HRD-H
TCGA-E2-A9RU-01Z-00-DX1	40416	12704	99.89	0	0	0	0	24	HRD-H
TCGA-E2-A9RU-01Z-00-DX1	67040	68000	99.89	2	0	0	0	0	HRD-H
TCGA-E2-A9RU-01Z-00-DX1	64992	14240	99.88	0	0	0	0	27	HRD-H
TCGA-BH-A18Q-01Z-00-DX1	37377	74372	100	2	0	0	3	21	HRD-H
TCGA-BH-A18Q-01Z-00-DX1	41985	56964	99.99	7	0	6	1	11	HRD-H
TCGA-BH-A18Q-01Z-00-DX1	71169	47236	99.99	0	0	0	0	37	HRD-H
TCGA-BH-A18Q-01Z-00-DX1	43521	55940	99.98	3	0	12	0	31	HRD-H
TCGA-BH-A18Q-01Z-00-DX1	43521	56452	99.97	7	0	0	0	7	HRD-H
TCGA-BH-A18Q-01Z-00-DX1	36353	75396	99.97	6	0	0	0	21	HRD-H
TCGA-BH-A18Q-01Z-00-DX1	17921	59524	99.96	8	0	0	4	16	HRD-H
TCGA-BH-A18Q-01Z-00-DX1	53761	39044	99.95	0	0	0	0	44	HRD-H
TCGA-BH-A18Q-01Z-00-DX1	23553	51332	99.94	9	0	0	4	6	HRD-H
TCGA-BH-A18Q-01Z-00-DX1	14849	56452	99.94	3	0	0	0	22	HRD-H
TCGA-BH-A18Q-01Z-00-DX1	84481	43652	99.93	3	0	0	1	23	HRD-H
TCGA-BH-A18Q-01Z-00-DX1	73729	56452	99.92	2	0	0	0	13	HRD-H
TCGA-BH-A18Q-01Z-00-DX1	13825	66180	99.92	8	0	0	1	0	HRD-H
TCGA-BH-A18Q-01Z-00-DX1	70145	45700	99.91	7	0	0	0	11	HRD-H
TCGA-BH-A18Q-01Z-00-DX1	72705	41604	99.9	12	0	0	0	21	HRD-H
TCGA-BH-A18Q-01Z-00-DX1	51713	40068	99.9	4	0	0	1	27	HRD-H
TCGA-BH-A18Q-01Z-00-DX1	86017	42116	99.89	5	0	0	1	11	HRD-H
TCGA-BH-A18Q-01Z-00-DX1	70145	47236	99.88	7	0	0	1	1	HRD-H
TCGA-BH-A18Q-01Z-00-DX1	37889	34436	99.87	1	0	0	0	16	HRD-H
TCGA-BH-A18Q-01Z-00-DX1	54273	56452	99.87	6	0	1	1	23	HRD-H
TCGA-AQ-A04L-01Z-00-DX1	23680	45409	100	0	0	0	0	0	HRD-L
TCGA-AQ-A04L-01Z-00-DX1	12928	42849	99.98	0	0	0	0	0	HRD-L
TCGA-AQ-A04L-01Z-00-DX1	24704	44897	99.96	0	0	0	0	0	HRD-L
TCGA-AQ-A04L-01Z-00-DX1	13440	43361	99.94	0	0	0	0	0	HRD-L
TCGA-AQ-A04L-01Z-00-DX1	26240	44385	99.91	0	0	0	0	0	HRD-L
TCGA-AQ-A04L-01Z-00-DX1	12928	38241	99.89	0	0	0	0	0	HRD-L
TCGA-AQ-A04L-01Z-00-DX1	10368	41825	99.87	0	0	0	0	0	HRD-L
TCGA-AQ-A04L-01Z-00-DX1	14976	42337	99.85	0	0	0	0	0	HRD-L
TCGA-AQ-A04L-01Z-00-DX1	12416	42337	99.83	0	0	0	0	0	HRD-L
TCGA-AQ-A04L-01Z-00-DX1	25728	44385	99.81	0	0	0	0	0	HRD-L
TCGA-AQ-A04L-01Z-00-DX1	11904	40801	99.79	0	0	0	0	0	HRD-L
TCGA-AQ-A04L-01Z-00-DX1	24192	45409	99.76	0	0	0	0	0	HRD-L
TCGA-AQ-A04L-01Z-00-DX1	13952	43873	99.74	0	0	0	0	0	HRD-L
TCGA-AQ-A04L-01Z-00-DX1	15488	45921	99.72	0	0	0	0	0	HRD-L
TCGA-AQ-A04L-01Z-00-DX1	14464	39265	99.7	0	0	0	0	0	HRD-L
TCGA-AQ-A04L-01Z-00-DX1	8832	42849	99.68	0	0	0	0	0	HRD-L
TCGA-AQ-A04L-01Z-00-DX1	9344	42849	99.66	0	0	0	0	0	HRD-L
TCGA-AQ-A04L-01Z-00-DX1	8320	42337	99.64	1	0	0	0	0	HRD-L
TCGA-AQ-A04L-01Z-00-DX1	14464	42337	99.61	0	0	0	0	0	HRD-L
TCGA-AQ-A04L-01Z-00-DX1	16000	45921	99.59	0	0	0	0	0	HRD-L
TCGA-AC-A2FK-01Z-00-DX1	7360	17536	100	4	0	0	3	5	HRD-L
TCGA-AC-A2FK-01Z-00-DX1	3776	9344	99.95	2	0	0	1	4	HRD-L
TCGA-AC-A2FK-01Z-00-DX1	19648	15488	99.9	5	0	0	0	11	HRD-L
TCGA-AC-A2FK-01Z-00-DX1	6848	15488	99.85	3	0	0	0	12	HRD-L
TCGA-AC-A2FK-01Z-00-DX1	22720	11392	99.8	10	0	0	1	10	HRD-L
TCGA-AC-A2FK-01Z-00-DX1	8384	27776	99.76	8	0	0	2	8	HRD-L
TCGA-AC-A2FK-01Z-00-DX1	20672	9344	99.71	3	0	0	0	7	HRD-L
TCGA-AC-A2FK-01Z-00-DX1	22720	9344	99.66	11	0	0	0	6	HRD-L
TCGA-AC-A2FK-01Z-00-DX1	24768	10880	99.61	2	0	0	1	14	HRD-L
TCGA-AC-A2FK-01Z-00-DX1	9920	16000	99.56	1	0	0	1	9	HRD-L
TCGA-AC-A2FK-01Z-00-DX1	6336	17536	99.51	2	0	0	0	9	HRD-L
TCGA-AC-A2FK-01Z-00-DX1	23744	11392	99.46	4	0	0	1	3	HRD-L
TCGA-AC-A2FK-01Z-00-DX1	19648	12416	99.41	1	0	0	0	16	HRD-L
TCGA-AC-A2FK-01Z-00-DX1	19648	13952	99.36	2	0	0	1	8	HRD-L
TCGA-AC-A2FK-01Z-00-DX1	21184	21632	99.32	25	0	0	1	2	HRD-L
TCGA-AC-A2FK-01Z-00-DX1	19136	12416	99.27	6	0	0	2	8	HRD-L
TCGA-AC-A2FK-01Z-00-DX1	6848	14976	99.22	8	0	0	0	10	HRD-L
TCGA-AC-A2FK-01Z-00-DX1	6336	14976	99.17	3	0	0	0	7	HRD-L
TCGA-AC-A2FK-01Z-00-DX1	7360	16000	99.12	6	0	0	3	4	HRD-L
TCGA-AC-A2FK-01Z-00-DX1	5312	9344	99.07	6	0	0	2	8	HRD-L
TCGA-D8-A27P-01Z-00-DX1	28962	24672	100	0	0	0	0	0	HRD-L
TCGA-D8-A27P-01Z-00-DX1	27426	25184	99.99	0	0	0	0	0	HRD-L
TCGA-D8-A27P-01Z-00-DX1	23842	22624	99.97	0	0	0	0	0	HRD-L
TCGA-D8-A27P-01Z-00-DX1	42786	18528	99.96	0	0	0	0	21	HRD-L
TCGA-D8-A27P-01Z-00-DX1	26914	25184	99.95	0	0	0	0	0	HRD-L
TCGA-D8-A27P-01Z-00-DX1	22818	25696	99.93	0	0	0	0	0	HRD-L
TCGA-D8-A27P-01Z-00-DX1	23330	28768	99.92	0	0	1	0	13	HRD-L
TCGA-D8-A27P-01Z-00-DX1	28962	26208	99.91	0	0	0	0	0	HRD-L
TCGA-D8-A27P-01Z-00-DX1	24354	22624	99.89	0	0	0	0	0	HRD-L
TCGA-D8-A27P-01Z-00-DX1	62242	13920	99.88	0	0	0	0	0	HRD-L
TCGA-D8-A27P-01Z-00-DX1	27426	22112	99.87	0	0	0	0	0	HRD-L
TCGA-D8-A27P-01Z-00-DX1	34082	10848	99.85	0	0	0	0	24	HRD-L
TCGA-D8-A27P-01Z-00-DX1	28962	25184	99.84	0	0	0	0	0	HRD-L
TCGA-D8-A27P-01Z-00-DX1	29986	10336	99.83	0	0	4	0	14	HRD-L
TCGA-D8-A27P-01Z-00-DX1	38178	20576	99.81	4	0	0	0	16	HRD-L
TCGA-D8-A27P-01Z-00-DX1	61218	14432	99.8	1	0	25	0	3	HRD-L
TCGA-D8-A27P-01Z-00-DX1	28962	22624	99.79	0	0	0	0	0	HRD-L
TCGA-D8-A27P-01Z-00-DX1	31522	19552	99.77	0	0	0	0	28	HRD-L
TCGA-D8-A27P-01Z-00-DX1	29474	25696	99.76	0	0	0	0	0	HRD-L
TCGA-D8-A27P-01Z-00-DX1	40738	41568	99.75	2	0	0	0	5	HRD-L
TCGA-D8-A27G-01Z-00-DX1	4032	35777	100	1	0	0	0	14	HRD-L
TCGA-D8-A27G-01Z-00-DX1	53696	21953	99.99	3	0	0	1	2	HRD-L
TCGA-D8-A27G-01Z-00-DX1	37312	68545	99.98	7	0	0	0	1	HRD-L
TCGA-D8-A27G-01Z-00-DX1	16320	42433	99.97	5	0	0	3	0	HRD-L
TCGA-D8-A27G-01Z-00-DX1	53184	62913	99.96	2	0	0	0	4	HRD-L
TCGA-D8-A27G-01Z-00-DX1	4032	35265	99.95	0	0	0	0	3	HRD-L
TCGA-D8-A27G-01Z-00-DX1	56256	31681	99.93	6	0	0	2	0	HRD-L
TCGA-D8-A27G-01Z-00-DX1	3008	38337	99.92	1	0	0	0	2	HRD-L
TCGA-D8-A27G-01Z-00-DX1	5056	35777	99.91	7	0	0	0	5	HRD-L
TCGA-D8-A27G-01Z-00-DX1	54208	25537	99.9	0	0	0	0	8	HRD-L
TCGA-D8-A27G-01Z-00-DX1	4544	41921	99.89	8	0	0	0	0	HRD-L
TCGA-D8-A27G-01Z-00-DX1	3520	39873	99.88	2	0	0	1	0	HRD-L
TCGA-D8-A27G-01Z-00-DX1	6080	33729	99.87	11	0	0	2	0	HRD-L
TCGA-D8-A27G-01Z-00-DX1	5056	53185	99.86	5	0	0	0	8	HRD-L
TCGA-D8-A27G-01Z-00-DX1	39360	68545	99.85	4	0	0	0	13	HRD-L
TCGA-D8-A27G-01Z-00-DX1	45504	38337	99.84	7	0	0	1	0	HRD-L
TCGA-D8-A27G-01Z-00-DX1	3520	41409	99.82	3	0	0	0	0	HRD-L
TCGA-D8-A27G-01Z-00-DX1	54208	62913	99.81	10	0	0	2	2	HRD-L
TCGA-D8-A27G-01Z-00-DX1	53696	30657	99.8	1	0	0	0	11	HRD-L
TCGA-D8-A27G-01Z-00-DX1	5056	35265	99.79	6	0	0	0	2	HRD-L
TCGA-A2-A0YL-01A-02-BSB	66005	16004	100	32	0	0	0	0	HRD-L
TCGA-A2-A0YL-01A-02-BSB	67541	9348	99.95	26	0	0	3	0	HRD-L
TCGA-A2-A0YL-01A-02-BSB	72149	10372	99.9	29	0	0	4	0	HRD-L
TCGA-A2-A0YL-01A-02-BSB	77781	14980	99.85	21	0	0	1	0	HRD-L
TCGA-A2-A0YL-01A-02-BSB	76757	14468	99.8	26	0	0	2	0	HRD-L
TCGA-A2-A0YL-01A-02-BSB	70613	14468	99.74	33	0	0	1	0	HRD-L
TCGA-A2-A0YL-01A-02-BSB	70101	14980	99.69	30	0	0	0	0	HRD-L
TCGA-A2-A0YL-01A-02-BSB	68565	13444	99.64	29	0	0	2	0	HRD-L
TCGA-A2-A0YL-01A-02-BSB	71637	10372	99.59	31	0	10	3	0	HRD-L
TCGA-A2-A0YL-01A-02-BSB	67541	11396	99.54	24	0	0	3	3	HRD-L
TCGA-A2-A0YL-01A-02-BSB	68053	13444	99.49	30	0	0	2	0	HRD-L
TCGA-A2-A0YL-01A-02-BSB	68053	13956	99.44	23	0	0	0	0	HRD-L
TCGA-A2-A0YL-01A-02-BSB	68053	12932	99.39	27	0	0	0	0	HRD-L
TCGA-A2-A0YL-01A-02-BSB	68565	14468	99.34	23	0	0	2	0	HRD-L
TCGA-A2-A0YL-01A-02-BSB	74709	7812	99.29	12	0	0	5	0	HRD-L
TCGA-A2-A0YL-01A-02-BSB	68053	9348	99.23	33	0	0	3	0	HRD-L
TCGA-A2-A0YL-01A-02-BSB	67029	13956	99.18	19	0	0	1	0	HRD-L
TCGA-A2-A0YL-01A-02-BSB	68565	14980	99.13	26	0	0	2	0	HRD-L
TCGA-A2-A0YL-01A-02-BSB	70613	8836	99.08	22	0	0	2	0	HRD-L
TCGA-A2-A0YL-01A-02-BSB	64469	13956	99.03	20	0	0	3	0	HRD-L
TCGA-C8-A1HK-01Z-00-DX1	66208	11682	100	0	0	0	0	0	HRD-L
TCGA-C8-A1HK-01Z-00-DX1	66208	12194	99.99	0	0	0	0	0	HRD-L
TCGA-C8-A1HK-01Z-00-DX1	66208	9634	99.98	0	0	0	0	0	HRD-L
TCGA-C8-A1HK-01Z-00-DX1	65696	10146	99.97	0	0	0	0	0	HRD-L
TCGA-C8-A1HK-01Z-00-DX1	65184	10146	99.96	0	0	0	0	0	HRD-L
TCGA-C8-A1HK-01Z-00-DX1	63648	7586	99.95	0	0	0	0	0	HRD-L
TCGA-C8-A1HK-01Z-00-DX1	66720	12706	99.94	0	0	0	0	0	HRD-L
TCGA-C8-A1HK-01Z-00-DX1	63648	10146	99.92	0	0	0	0	0	HRD-L
TCGA-C8-A1HK-01Z-00-DX1	64160	10658	99.91	0	0	0	0	0	HRD-L
TCGA-C8-A1HK-01Z-00-DX1	64160	8098	99.9	0	0	0	0	0	HRD-L
TCGA-C8-A1HK-01Z-00-DX1	64672	10146	99.89	1	0	0	0	0	HRD-L
TCGA-C8-A1HK-01Z-00-DX1	64160	7586	99.88	0	0	0	0	0	HRD-L
TCGA-C8-A1HK-01Z-00-DX1	66208	9122	99.87	0	0	0	0	0	HRD-L
TCGA-C8-A1HK-01Z-00-DX1	63648	10658	99.86	0	0	0	0	0	HRD-L
TCGA-C8-A1HK-01Z-00-DX1	65696	11682	99.85	0	0	0	1	0	HRD-L
TCGA-C8-A1HK-01Z-00-DX1	68256	12194	99.84	0	0	0	0	0	HRD-L
TCGA-C8-A1HK-01Z-00-DX1	78496	57250	99.83	1	0	0	1	0	HRD-L
TCGA-C8-A1HK-01Z-00-DX1	67232	10658	99.82	0	0	0	0	0	HRD-L
TCGA-C8-A1HK-01Z-00-DX1	65184	9634	99.81	0	0	0	1	0	HRD-L
TCGA-C8-A1HK-01Z-00-DX1	62624	11170	99.79	0	0	0	0	0	HRD-L
TCGA-AR-A1AL-01Z-00-DX1	58624	34912	100	11	0	0	0	5	HRD-L
TCGA-AR-A1AL-01Z-00-DX1	35584	16992	99.99	5	0	0	1	0	HRD-L
TCGA-AR-A1AL-01Z-00-DX1	22272	19040	99.97	3	0	0	0	1	HRD-L
TCGA-AR-A1AL-01Z-00-DX1	24832	11360	99.96	4	0	0	1	3	HRD-L
TCGA-AR-A1AL-01Z-00-DX1	39168	25696	99.95	10	0	0	0	5	HRD-L
TCGA-AR-A1AL-01Z-00-DX1	49408	29792	99.93	5	0	0	1	4	HRD-L
TCGA-AR-A1AL-01Z-00-DX1	34560	18016	99.92	1	0	0	2	9	HRD-L
TCGA-AR-A1AL-01Z-00-DX1	62720	26208	99.91	14	0	0	0	5	HRD-L
TCGA-AR-A1AL-01Z-00-DX1	34560	19040	99.89	9	0	0	1	3	HRD-L
TCGA-AR-A1AL-01Z-00-DX1	38656	37984	99.88	6	0	0	0	2	HRD-L
TCGA-AR-A1AL-01Z-00-DX1	36096	29792	99.87	17	0	0	0	5	HRD-L
TCGA-AR-A1AL-01Z-00-DX1	37632	19552	99.85	5	0	0	0	3	HRD-L
TCGA-AR-A1AL-01Z-00-DX1	53504	33888	99.84	3	0	0	0	3	HRD-L
TCGA-AR-A1AL-01Z-00-DX1	39680	27232	99.83	11	0	0	1	1	HRD-L
TCGA-AR-A1AL-01Z-00-DX1	21760	15456	99.81	1	0	0	1	13	HRD-L
TCGA-AR-A1AL-01Z-00-DX1	29440	17504	99.8	8	0	0	0	2	HRD-L
TCGA-AR-A1AL-01Z-00-DX1	39168	28768	99.79	22	0	0	1	0	HRD-L
TCGA-AR-A1AL-01Z-00-DX1	53504	29280	99.77	3	0	0	0	5	HRD-L
TCGA-AR-A1AL-01Z-00-DX1	58624	24160	99.76	4	0	0	0	6	HRD-L
TCGA-AR-A1AL-01Z-00-DX1	22272	18016	99.75	7	0	0	1	0	HRD-L
TCGA-A2-A0EN-01Z-00-DX1	75526	14528	100	0	0	0	0	0	HRD-L
TCGA-A2-A0EN-01Z-00-DX1	68870	6336	99.99	0	0	0	0	0	HRD-L
TCGA-A2-A0EN-01Z-00-DX1	75526	15040	99.97	0	0	0	1	0	HRD-L
TCGA-A2-A0EN-01Z-00-DX1	73990	57536	99.96	6	0	0	1	1	HRD-L
TCGA-A2-A0EN-01Z-00-DX1	69894	6336	99.95	0	0	0	0	0	HRD-L
TCGA-A2-A0EN-01Z-00-DX1	71430	52928	99.93	4	0	0	2	8	HRD-L
TCGA-A2-A0EN-01Z-00-DX1	75014	12480	99.92	0	0	0	0	0	HRD-L
TCGA-A2-A0EN-01Z-00-DX1	75526	13504	99.91	0	0	0	0	0	HRD-L
TCGA-A2-A0EN-01Z-00-DX1	73478	57536	99.89	6	0	0	0	15	HRD-L
TCGA-A2-A0EN-01Z-00-DX1	73990	44736	99.88	1	0	0	1	0	HRD-L
TCGA-A2-A0EN-01Z-00-DX1	37638	48832	99.87	5	0	0	1	0	HRD-L
TCGA-A2-A0EN-01Z-00-DX1	72966	9920	99.85	1	0	0	0	0	HRD-L
TCGA-A2-A0EN-01Z-00-DX1	74502	11968	99.84	0	0	0	1	0	HRD-L
TCGA-A2-A0EN-01Z-00-DX1	54534	27840	99.83	9	0	0	0	11	HRD-L
TCGA-A2-A0EN-01Z-00-DX1	69382	50880	99.81	6	0	0	0	0	HRD-L
TCGA-A2-A0EN-01Z-00-DX1	73478	44224	99.8	0	0	0	0	0	HRD-L
TCGA-A2-A0EN-01Z-00-DX1	74502	8896	99.79	0	0	0	0	0	HRD-L
TCGA-A2-A0EN-01Z-00-DX1	71430	12992	99.77	0	0	0	0	0	HRD-L
TCGA-A2-A0EN-01Z-00-DX1	45318	41664	99.76	2	0	0	1	2	HRD-L
TCGA-A2-A0EN-01Z-00-DX1	54534	57024	99.75	7	0	0	2	0	HRD-L
TCGA-D8-A4Z1-01Z-00-DX1	87400	16834	100	4	0	5	2	0	HRD-L
TCGA-D8-A4Z1-01Z-00-DX1	86376	16834	99.98	6	0	0	1	0	HRD-L
TCGA-D8-A4Z1-01Z-00-DX1	87912	18370	99.96	6	0	2	1	0	HRD-L
TCGA-D8-A4Z1-01Z-00-DX1	53608	33218	99.93	8	0	0	0	9	HRD-L
TCGA-D8-A4Z1-01Z-00-DX1	74088	29122	99.91	7	0	0	3	0	HRD-L
TCGA-D8-A4Z1-01Z-00-DX1	89448	22466	99.89	6	0	1	3	7	HRD-L
TCGA-D8-A4Z1-01Z-00-DX1	86888	21442	99.87	8	0	2	1	0	HRD-L
TCGA-D8-A4Z1-01Z-00-DX1	54632	33730	99.85	11	0	0	0	8	HRD-L
TCGA-D8-A4Z1-01Z-00-DX1	90472	21442	99.82	3	0	0	0	0	HRD-L
TCGA-D8-A4Z1-01Z-00-DX1	92520	16834	99.8	6	0	0	0	2	HRD-L
TCGA-D8-A4Z1-01Z-00-DX1	88424	17346	99.78	7	0	0	3	2	HRD-L
TCGA-D8-A4Z1-01Z-00-DX1	86888	16322	99.76	5	0	4	1	1	HRD-L
TCGA-D8-A4Z1-01Z-00-DX1	89448	17858	99.74	7	0	5	1	0	HRD-L
TCGA-D8-A4Z1-01Z-00-DX1	88936	16834	99.71	7	0	7	2	1	HRD-L
TCGA-D8-A4Z1-01Z-00-DX1	89960	19394	99.69	2	0	4	1	0	HRD-L
TCGA-D8-A4Z1-01Z-00-DX1	91496	19906	99.67	6	0	2	2	0	HRD-L
TCGA-D8-A4Z1-01Z-00-DX1	92520	20930	99.65	5	0	0	2	0	HRD-L
TCGA-D8-A4Z1-01Z-00-DX1	92008	14786	99.63	7	0	0	2	0	HRD-L
TCGA-D8-A4Z1-01Z-00-DX1	70504	21442	99.6	3	0	2	0	12	HRD-L
TCGA-D8-A4Z1-01Z-00-DX1	56680	30658	99.58	8	0	0	0	0	HRD-L
TCGA-AR-A24W-01Z-00-DX1	85966	15523	100	1	0	0	0	0	HRD-L
TCGA-AR-A24W-01Z-00-DX1	41184	14401	99.99	7	0	20	1	0	HRD-L
TCGA-AR-A24W-01Z-00-DX1	67534	33443	99.98	6	0	0	1	0	HRD-L
TCGA-AR-A24W-01Z-00-DX1	86478	16035	99.97	22	0	1	3	0	HRD-L
TCGA-AR-A24W-01Z-00-DX1	15072	25665	99.95	5	0	0	2	8	HRD-L
TCGA-AR-A24W-01Z-00-DX1	79310	40099	99.94	19	0	0	0	0	HRD-L
TCGA-AR-A24W-01Z-00-DX1	67534	33955	99.93	1	0	0	0	18	HRD-L
TCGA-AR-A24W-01Z-00-DX1	82894	16547	99.92	9	0	0	0	0	HRD-L
TCGA-AR-A24W-01Z-00-DX1	26336	12865	99.91	4	0	0	0	8	HRD-L
TCGA-AR-A24W-01Z-00-DX1	26848	13377	99.9	4	0	0	0	5	HRD-L
TCGA-AR-A24W-01Z-00-DX1	69070	36515	99.89	10	0	0	5	0	HRD-L
TCGA-AR-A24W-01Z-00-DX1	81870	17059	99.87	29	0	2	3	4	HRD-L
TCGA-AR-A24W-01Z-00-DX1	72654	17059	99.86	7	0	0	4	0	HRD-L
TCGA-AR-A24W-01Z-00-DX1	65486	23715	99.85	15	0	0	0	1	HRD-L
TCGA-AR-A24W-01Z-00-DX1	79310	16547	99.84	12	0	0	0	5	HRD-L
TCGA-AR-A24W-01Z-00-DX1	40672	14401	99.83	16	0	0	5	0	HRD-L
TCGA-AR-A24W-01Z-00-DX1	85966	17059	99.82	13	0	0	0	6	HRD-L
TCGA-AR-A24W-01Z-00-DX1	32992	14913	99.81	8	0	0	3	1	HRD-L
TCGA-AR-A24W-01Z-00-DX1	82894	17059	99.8	12	0	10	0	15	HRD-L
TCGA-AR-A24W-01Z-00-DX1	64974	34467	99.78	9	0	0	1	10	HRD-L
TCGA-AO-A0JF-01A-01-TSA	13024	6243	100	15	0	0	8	4	HRD-L
TCGA-AO-A0JF-01A-01-TSA	66405	13699	99.97	19	0	0	3	0	HRD-L
TCGA-AO-A0JF-01A-01-TSA	89957	22403	99.94	10	0	0	0	15	HRD-L
TCGA-AO-A0JF-01A-01-TSA	68965	11651	99.91	27	0	0	2	0	HRD-L
TCGA-AO-A0JF-01A-01-TSA	16608	6243	99.88	10	0	0	2	0	HRD-L
TCGA-AO-A0JF-01A-01-TSA	71013	8067	99.85	17	0	0	3	0	HRD-L
TCGA-AO-A0JF-01A-01-TSA	69989	16259	99.82	9	0	0	8	0	HRD-L
TCGA-AO-A0JF-01A-01-TSA	8416	8291	99.79	15	0	0	0	3	HRD-L
TCGA-AO-A0JF-01A-01-TSA	74085	7043	99.77	8	0	0	0	0	HRD-L
TCGA-AO-A0JF-01A-01-TSA	33601	22661	99.74	7	0	0	5	3	HRD-L
TCGA-AO-A0JF-01A-01-TSA	15584	8291	99.71	22	0	0	2	1	HRD-L
TCGA-AO-A0JF-01A-01-TSA	25409	15493	99.68	18	0	0	0	0	HRD-L
TCGA-AO-A0JF-01A-01-TSA	90469	22403	99.65	29	0	0	5	0	HRD-L
TCGA-AO-A0JF-01A-01-TSA	9440	14435	99.62	19	0	0	10	1	HRD-L
TCGA-AO-A0JF-01A-01-TSA	7392	12387	99.59	9	0	0	3	0	HRD-L
TCGA-AO-A0JF-01A-01-TSA	31553	21125	99.56	27	0	0	1	8	HRD-L
TCGA-AO-A0JF-01A-01-TSA	12000	8803	99.53	10	0	0	3	7	HRD-L
TCGA-AO-A0JF-01A-01-TSA	33601	21637	99.5	7	0	0	3	0	HRD-L
TCGA-AO-A0JF-01A-01-TSA	70501	8067	99.47	16	0	0	0	3	HRD-L
TCGA-AO-A0JF-01A-01-TSA	22849	23173	99.44	7	0	0	1	8	HRD-L
TCGA-AC-A6IX-01Z-00-DX1	17376	10464	100	14	0	0	2	4	HRD-L
TCGA-AC-A6IX-01Z-00-DX1	17376	9952	99.93	12	0	0	0	1	HRD-L
TCGA-AC-A6IX-01Z-00-DX1	15840	3808	99.87	14	0	0	1	1	HRD-L
TCGA-AC-A6IX-01Z-00-DX1	15328	4832	99.8	14	0	0	4	0	HRD-L
TCGA-AC-A6IX-01Z-00-DX1	17888	10464	99.73	13	0	0	1	9	HRD-L
TCGA-AC-A6IX-01Z-00-DX1	23008	25824	99.67	10	0	0	1	3	HRD-L
TCGA-AC-A6IX-01Z-00-DX1	15840	4320	99.6	15	0	0	0	1	HRD-L
TCGA-AC-A6IX-01Z-00-DX1	15328	5344	99.53	15	0	0	4	4	HRD-L
TCGA-AC-A6IX-01Z-00-DX1	18400	9952	99.46	9	0	0	3	8	HRD-L
TCGA-AC-A6IX-01Z-00-DX1	14816	7392	99.4	21	0	0	1	2	HRD-L
TCGA-AC-A6IX-01Z-00-DX1	23520	25824	99.33	13	0	0	0	1	HRD-L
TCGA-AC-A6IX-01Z-00-DX1	15840	4832	99.26	13	0	0	0	2	HRD-L
TCGA-AC-A6IX-01Z-00-DX1	23008	24288	99.2	3	0	0	2	8	HRD-L
TCGA-AC-A6IX-01Z-00-DX1	14304	8928	99.13	19	0	0	3	0	HRD-L
TCGA-AC-A6IX-01Z-00-DX1	15328	3808	99.06	8	0	0	4	0	HRD-L
TCGA-AC-A6IX-01Z-00-DX1	17888	9440	99	4	0	0	0	4	HRD-L
TCGA-AC-A6IX-01Z-00-DX1	29152	31968	98.93	19	0	0	1	3	HRD-L
TCGA-AC-A6IX-01Z-00-DX1	16864	10464	98.86	4	0	0	0	4	HRD-L
TCGA-AC-A6IX-01Z-00-DX1	23008	23264	98.8	16	0	0	4	1	HRD-L
TCGA-AC-A6IX-01Z-00-DX1	15328	3296	98.73	0	0	0	0	0	HRD-L
TCGA-BH-A0BA-01Z-00-DX1	31170	72932	100	14	0	0	2	0	HRD-L
TCGA-BH-A0BA-01Z-00-DX1	20930	38628	99.99	22	0	0	7	1	HRD-L
TCGA-BH-A0BA-01Z-00-DX1	81858	82660	99.99	21	0	0	11	0	HRD-L
TCGA-BH-A0BA-01Z-00-DX1	80834	47332	99.98	16	0	0	4	9	HRD-L
TCGA-BH-A0BA-01Z-00-DX1	63426	37092	99.97	15	0	0	3	3	HRD-L
TCGA-BH-A0BA-01Z-00-DX1	34754	76516	99.97	27	0	0	6	0	HRD-L
TCGA-BH-A0BA-01Z-00-DX1	30658	48868	99.96	32	0	0	5	0	HRD-L
TCGA-BH-A0BA-01Z-00-DX1	36802	76004	99.95	25	0	0	3	0	HRD-L
TCGA-BH-A0BA-01Z-00-DX1	20930	33508	99.95	20	0	0	3	1	HRD-L
TCGA-BH-A0BA-01Z-00-DX1	19394	68324	99.94	19	0	0	2	0	HRD-L
TCGA-BH-A0BA-01Z-00-DX1	74690	36068	99.93	15	0	0	1	2	HRD-L
TCGA-BH-A0BA-01Z-00-DX1	21442	38116	99.93	21	0	0	4	0	HRD-L
TCGA-BH-A0BA-01Z-00-DX1	66498	60132	99.92	23	0	0	4	0	HRD-L
TCGA-BH-A0BA-01Z-00-DX1	65474	20196	99.91	15	0	0	0	0	HRD-L
TCGA-BH-A0BA-01Z-00-DX1	41922	79076	99.91	24	0	1	6	2	HRD-L
TCGA-BH-A0BA-01Z-00-DX1	18882	67300	99.9	19	0	0	1	0	HRD-L
TCGA-BH-A0BA-01Z-00-DX1	21442	38628	99.89	15	0	0	6	1	HRD-L
TCGA-BH-A0BA-01Z-00-DX1	63938	36580	99.89	25	0	0	3	9	HRD-L
TCGA-BH-A0BA-01Z-00-DX1	69058	41188	99.88	21	0	0	1	0	HRD-L
TCGA-BH-A0BA-01Z-00-DX1	19394	67812	99.87	20	0	0	1	0	HRD-L
TCGA-AC-A5XS-01Z-00-DX1	28176	16960	100	15	0	5	2	8	HRD-L
TCGA-AC-A5XS-01Z-00-DX1	17424	23104	99.94	29	0	0	4	0	HRD-L
TCGA-AC-A5XS-01Z-00-DX1	25104	23104	99.87	18	0	0	2	0	HRD-L
TCGA-AC-A5XS-01Z-00-DX1	25616	20544	99.81	3	0	0	1	13	HRD-L
TCGA-AC-A5XS-01Z-00-DX1	18960	22592	99.74	4	0	0	5	0	HRD-L
TCGA-AC-A5XS-01Z-00-DX1	22032	18496	99.68	15	0	0	3	6	HRD-L
TCGA-AC-A5XS-01Z-00-DX1	22544	7232	99.62	10	0	0	2	12	HRD-L
TCGA-AC-A5XS-01Z-00-DX1	17936	23104	99.55	30	0	0	4	0	HRD-L
TCGA-AC-A5XS-01Z-00-DX1	21008	19520	99.49	17	0	0	1	5	HRD-L
TCGA-AC-A5XS-01Z-00-DX1	14864	22592	99.42	11	0	0	11	0	HRD-L
TCGA-AC-A5XS-01Z-00-DX1	24592	11840	99.36	20	0	0	3	0	HRD-L
TCGA-AC-A5XS-01Z-00-DX1	23056	17472	99.29	1	0	0	0	22	HRD-L
TCGA-AC-A5XS-01Z-00-DX1	19472	21056	99.23	6	0	0	5	3	HRD-L
TCGA-AC-A5XS-01Z-00-DX1	18960	23104	99.17	24	0	0	3	0	HRD-L
TCGA-AC-A5XS-01Z-00-DX1	23056	11840	99.1	17	0	0	1	7	HRD-L
TCGA-AC-A5XS-01Z-00-DX1	21008	21568	99.04	5	0	0	0	0	HRD-L
TCGA-AC-A5XS-01Z-00-DX1	18448	23616	98.97	16	0	0	4	0	HRD-L
TCGA-AC-A5XS-01Z-00-DX1	26640	22080	98.91	16	0	0	2	0	HRD-L
TCGA-AC-A5XS-01Z-00-DX1	25616	23104	98.85	18	0	0	2	0	HRD-L
TCGA-AC-A5XS-01Z-00-DX1	26640	17472	98.78	7	0	0	0	12	HRD-L
TCGA-AC-A3QP-01Z-00-DX1	24128	10272	100	15	0	0	2	0	HRD-L
TCGA-AC-A3QP-01Z-00-DX1	15936	21536	99.97	9	0	0	0	4	HRD-L
TCGA-AC-A3QP-01Z-00-DX1	21056	6688	99.95	5	0	0	0	7	HRD-L
TCGA-AC-A3QP-01Z-00-DX1	23104	4640	99.92	15	0	0	1	7	HRD-L
TCGA-AC-A3QP-01Z-00-DX1	19520	12832	99.89	3	0	0	1	10	HRD-L
TCGA-AC-A3QP-01Z-00-DX1	24640	9760	99.86	13	0	0	0	0	HRD-L
TCGA-AC-A3QP-01Z-00-DX1	21568	5152	99.84	3	0	1	4	0	HRD-L
TCGA-AC-A3QP-01Z-00-DX1	30272	11808	99.81	5	0	0	2	0	HRD-L
TCGA-AC-A3QP-01Z-00-DX1	22080	4640	99.78	8	0	0	0	2	HRD-L
TCGA-AC-A3QP-01Z-00-DX1	22592	5152	99.76	13	0	0	0	11	HRD-L
TCGA-AC-A3QP-01Z-00-DX1	21056	6176	99.73	4	0	0	4	1	HRD-L
TCGA-AC-A3QP-01Z-00-DX1	22592	10272	99.7	12	0	0	0	0	HRD-L
TCGA-AC-A3QP-01Z-00-DX1	25152	22560	99.67	3	0	0	1	6	HRD-L
TCGA-AC-A3QP-01Z-00-DX1	24128	29728	99.65	9	0	0	0	2	HRD-L
TCGA-AC-A3QP-01Z-00-DX1	26688	5152	99.62	4	0	0	1	3	HRD-L
TCGA-AC-A3QP-01Z-00-DX1	17472	18464	99.59	3	0	0	0	13	HRD-L
TCGA-AC-A3QP-01Z-00-DX1	20032	12832	99.57	7	0	0	1	2	HRD-L
TCGA-AC-A3QP-01Z-00-DX1	22080	5152	99.54	8	0	0	2	3	HRD-L
TCGA-AC-A3QP-01Z-00-DX1	19008	29216	99.51	3	0	0	0	7	HRD-L
TCGA-AC-A3QP-01Z-00-DX1	19520	23584	99.48	8	0	0	2	4	HRD-L
TCGA-E2-A15F-01A-01-TS1	75330	12833	100	0	0	0	2	0	HRD-L
TCGA-E2-A15F-01A-01-TS1	77890	13857	99.96	2	0	0	3	7	HRD-L
TCGA-E2-A15F-01A-01-TS1	79426	14881	99.93	4	0	0	0	1	HRD-L
TCGA-E2-A15F-01A-01-TS1	67650	23585	99.89	10	0	0	0	4	HRD-L
TCGA-E2-A15F-01A-01-TS1	79938	15905	99.85	12	0	0	0	4	HRD-L
TCGA-E2-A15F-01A-01-TS1	74306	23585	99.81	23	0	0	4	1	HRD-L
TCGA-E2-A15F-01A-01-TS1	26784	10272	99.78	8	0	0	0	0	HRD-L
TCGA-E2-A15F-01A-01-TS1	73282	16929	99.74	10	0	0	7	7	HRD-L
TCGA-E2-A15F-01A-01-TS1	75330	12321	99.7	1	0	0	0	7	HRD-L
TCGA-E2-A15F-01A-01-TS1	72770	21025	99.66	3	0	0	1	10	HRD-L
TCGA-E2-A15F-01A-01-TS1	76354	17441	99.63	2	0	0	0	1	HRD-L
TCGA-E2-A15F-01A-01-TS1	77890	16929	99.59	7	0	0	0	0	HRD-L
TCGA-E2-A15F-01A-01-TS1	76866	17441	99.55	0	0	0	0	0	HRD-L
TCGA-E2-A15F-01A-01-TS1	78402	16929	99.51	0	0	0	1	1	HRD-L
TCGA-E2-A15F-01A-01-TS1	76866	14369	99.48	3	0	0	1	1	HRD-L
TCGA-E2-A15F-01A-01-TS1	77378	17441	99.44	0	0	0	0	0	HRD-L
TCGA-E2-A15F-01A-01-TS1	77378	13345	99.4	7	0	0	4	3	HRD-L
TCGA-E2-A15F-01A-01-TS1	73794	13857	99.36	1	0	0	1	5	HRD-L
TCGA-E2-A15F-01A-01-TS1	28320	11296	99.33	20	0	0	0	0	HRD-L
TCGA-E2-A15F-01A-01-TS1	76354	13857	99.29	6	0	0	7	1	HRD-L
TCGA-AR-A5QM-01Z-00-DX1	35552	31200	100	9	0	0	0	3	HRD-L
TCGA-AR-A5QM-01Z-00-DX1	82656	33760	99.99	7	0	0	0	0	HRD-L
TCGA-AR-A5QM-01Z-00-DX1	78560	38880	99.98	0	0	0	2	0	HRD-L
TCGA-AR-A5QM-01Z-00-DX1	35552	31712	99.97	9	0	0	4	6	HRD-L
TCGA-AR-A5QM-01Z-00-DX1	50400	26592	99.96	20	0	0	0	2	HRD-L
TCGA-AR-A5QM-01Z-00-DX1	69344	7136	99.95	10	0	0	2	1	HRD-L
TCGA-AR-A5QM-01Z-00-DX1	27872	25056	99.94	9	0	0	1	6	HRD-L
TCGA-AR-A5QM-01Z-00-DX1	80608	25056	99.93	2	0	0	1	0	HRD-L
TCGA-AR-A5QM-01Z-00-DX1	78048	37344	99.92	4	0	0	1	1	HRD-L
TCGA-AR-A5QM-01Z-00-DX1	93920	30176	99.91	5	0	0	4	8	HRD-L
TCGA-AR-A5QM-01Z-00-DX1	85216	15840	99.89	10	0	0	15	2	HRD-L
TCGA-AR-A5QM-01Z-00-DX1	64224	19424	99.88	2	0	0	1	13	HRD-L
TCGA-AR-A5QM-01Z-00-DX1	83168	33760	99.87	10	0	0	2	1	HRD-L
TCGA-AR-A5QM-01Z-00-DX1	56544	24032	99.86	12	0	0	0	0	HRD-L
TCGA-AR-A5QM-01Z-00-DX1	71392	21984	99.85	3	0	0	1	1	HRD-L
TCGA-AR-A5QM-01Z-00-DX1	86752	11744	99.84	1	0	0	0	4	HRD-L
TCGA-AR-A5QM-01Z-00-DX1	84704	27104	99.83	6	0	0	2	4	HRD-L
TCGA-AR-A5QM-01Z-00-DX1	71904	28128	99.82	5	0	0	1	6	HRD-L
TCGA-AR-A5QM-01Z-00-DX1	74976	31712	99.81	9	0	0	1	11	HRD-L
TCGA-AR-A5QM-01Z-00-DX1	73952	18400	99.8	7	0	0	2	4	HRD-L
TCGA-E2-A1L8-01Z-00-DX1	8322	34176	100	0	0	0	0	0	HRD-L
TCGA-E2-A1L8-01Z-00-DX1	11906	38272	99.96	1	0	0	0	0	HRD-L
TCGA-E2-A1L8-01Z-00-DX1	11906	38784	99.93	3	0	0	0	0	HRD-L
TCGA-E2-A1L8-01Z-00-DX1	5762	36224	99.89	0	0	0	0	0	HRD-L
TCGA-E2-A1L8-01Z-00-DX1	11906	32128	99.86	2	0	0	0	0	HRD-L
TCGA-E2-A1L8-01Z-00-DX1	11394	32640	99.82	0	0	0	0	0	HRD-L
TCGA-E2-A1L8-01Z-00-DX1	8834	34176	99.79	0	0	0	0	0	HRD-L
TCGA-E2-A1L8-01Z-00-DX1	12418	38272	99.75	0	0	0	0	0	HRD-L
TCGA-E2-A1L8-01Z-00-DX1	11906	32640	99.71	0	0	0	0	0	HRD-L
TCGA-E2-A1L8-01Z-00-DX1	13442	29568	99.68	0	0	0	0	0	HRD-L
TCGA-E2-A1L8-01Z-00-DX1	20098	33152	99.64	0	0	0	0	0	HRD-L
TCGA-E2-A1L8-01Z-00-DX1	6786	36224	99.61	0	0	0	0	0	HRD-L
TCGA-E2-A1L8-01Z-00-DX1	9346	34176	99.57	2	0	0	0	0	HRD-L
TCGA-E2-A1L8-01Z-00-DX1	13442	29056	99.54	0	0	0	1	0	HRD-L
TCGA-E2-A1L8-01Z-00-DX1	9346	34688	99.5	0	0	0	0	0	HRD-L
TCGA-E2-A1L8-01Z-00-DX1	12930	38272	99.46	0	0	0	0	0	HRD-L
TCGA-E2-A1L8-01Z-00-DX1	8834	34688	99.43	0	0	0	1	0	HRD-L
TCGA-E2-A1L8-01Z-00-DX1	12930	31616	99.39	0	0	0	0	0	HRD-L
TCGA-E2-A1L8-01Z-00-DX1	11394	38272	99.36	5	0	0	0	0	HRD-L
TCGA-E2-A1L8-01Z-00-DX1	7298	34688	99.32	0	0	0	0	0	HRD-L
TCGA-AR-A2LM-01Z-00-DX1	32816	81472	100	1	0	46	0	0	HRD-L
TCGA-AR-A2LM-01Z-00-DX1	91304	18976	99.99	14	0	0	3	1	HRD-L
TCGA-AR-A2LM-01Z-00-DX1	89256	20000	99.99	9	0	0	1	0	HRD-L
TCGA-AR-A2LM-01Z-00-DX1	91816	16928	99.98	10	0	0	5	1	HRD-L
TCGA-AR-A2LM-01Z-00-DX1	45104	76352	99.97	0	0	0	0	0	HRD-L
TCGA-AR-A2LM-01Z-00-DX1	38960	71744	99.97	0	0	0	0	0	HRD-L
TCGA-AR-A2LM-01Z-00-DX1	102056	26656	99.96	19	0	0	2	0	HRD-L
TCGA-AR-A2LM-01Z-00-DX1	106152	21536	99.95	0	0	0	0	0	HRD-L
TCGA-AR-A2LM-01Z-00-DX1	42544	75328	99.94	0	0	0	0	0	HRD-L
TCGA-AR-A2LM-01Z-00-DX1	39472	73792	99.94	0	0	0	0	0	HRD-L
TCGA-AR-A2LM-01Z-00-DX1	93352	21024	99.93	10	0	0	1	0	HRD-L
TCGA-AR-A2LM-01Z-00-DX1	90792	19488	99.92	7	0	0	3	0	HRD-L
TCGA-AR-A2LM-01Z-00-DX1	43056	79424	99.92	0	0	0	0	0	HRD-L
TCGA-AR-A2LM-01Z-00-DX1	112808	20512	99.91	0	0	0	0	0	HRD-L
TCGA-AR-A2LM-01Z-00-DX1	31280	83008	99.9	1	0	33	0	0	HRD-L
TCGA-AR-A2LM-01Z-00-DX1	107176	21536	99.9	0	0	0	0	0	HRD-L
TCGA-AR-A2LM-01Z-00-DX1	43056	72768	99.89	0	0	0	0	0	HRD-L
TCGA-AR-A2LM-01Z-00-DX1	37424	80448	99.88	0	0	0	0	0	HRD-L
TCGA-AR-A2LM-01Z-00-DX1	38448	79936	99.87	0	0	0	0	0	HRD-L
TCGA-AR-A2LM-01Z-00-DX1	41008	71744	99.87	2	0	0	0	0	HRD-L
TCGA-BH-A0BA-01A-01-TSA	12224	21120	100	16	0	0	3	3	HRD-L
TCGA-BH-A0BA-01A-01-TSA	13760	18560	99.94	15	0	0	0	1	HRD-L
TCGA-BH-A0BA-01A-01-TSA	15296	17024	99.87	33	0	0	0	2	HRD-L
TCGA-BH-A0BA-01A-01-TSA	16320	13952	99.81	11	0	0	0	20	HRD-L
TCGA-BH-A0BA-01A-01-TSA	14784	19584	99.74	26	0	0	0	0	HRD-L
TCGA-BH-A0BA-01A-01-TSA	64615	14432	99.68	11	0	0	0	5	HRD-L
TCGA-BH-A0BA-01A-01-TSA	14272	16512	99.62	18	0	0	3	0	HRD-L
TCGA-BH-A0BA-01A-01-TSA	15808	16000	99.55	24	0	0	0	4	HRD-L
TCGA-BH-A0BA-01A-01-TSA	14272	17536	99.49	30	0	0	1	0	HRD-L
TCGA-BH-A0BA-01A-01-TSA	58983	22624	99.42	11	0	0	0	7	HRD-L
TCGA-BH-A0BA-01A-01-TSA	11712	21632	99.36	24	0	0	0	2	HRD-L
TCGA-BH-A0BA-01A-01-TSA	15296	18560	99.3	27	0	0	1	0	HRD-L
TCGA-BH-A0BA-01A-01-TSA	15296	16000	99.23	33	0	0	3	0	HRD-L
TCGA-BH-A0BA-01A-01-TSA	58471	20576	99.17	5	0	0	0	2	HRD-L
TCGA-BH-A0BA-01A-01-TSA	15808	18560	99.1	20	0	0	0	0	HRD-L
TCGA-BH-A0BA-01A-01-TSA	16320	14976	99.04	6	0	0	1	0	HRD-L
TCGA-BH-A0BA-01A-01-TSA	15808	13952	98.98	18	0	0	1	14	HRD-L
TCGA-BH-A0BA-01A-01-TSA	15296	16512	98.91	26	0	0	1	0	HRD-L
TCGA-BH-A0BA-01A-01-TSA	16320	15488	98.85	18	0	0	0	0	HRD-L
TCGA-BH-A0BA-01A-01-TSA	14272	22656	98.79	16	0	0	0	2	HRD-L

## Sheet: Sheet 2
Cell type	HRD-H		HRD-L		P value
	Median	[Q1, Q3]	Median	[Q1, Q3]
Neoplastic	16	[1.0, 27.0]	1	[0.0, 5.0]	2.78e-27
Connective	1	[0.0,4.0]	8	[4.0,16.0]	1.26e-41
Inflammatory	1	[0.0,2.0]	1	[0.0,2.0]	4.80e-02
Epithelial	0	[0.0,0.0]	0	[0.0,0.0]	6.66e-05
Dead	0	[0.0,0.0]	0	[0.0,0.0]	1.57e-01
