# Supplementary material for: Cross-cancer homologous recombination deficiency prediction from whole slide images using transfer learning
Source: Sci Rep. 2026 May 12;16:21704. doi: 10.1038/s41598-026-52094-6 (PMC13358160; doi:10.1038/s41598-026-52094-6)
Supplement: Supplementary file 6 — Supplementary Material 6 [file 41598_2026_52094_MOESM6_ESM.xlsx]

## Sheet: Sheet 1
Project_ID	case_id	ai1	lst1	hrd-loh	HRD	label
TCGA-BRCA	TCGA-3C-AAAU	6	5	4	15	neg
TCGA-BRCA	TCGA-3C-AALI	12	12	8	32	neg
TCGA-BRCA	TCGA-3C-AALJ	14	11	6	31	neg
TCGA-BRCA	TCGA-3C-AALK	3	1	3	7	neg
TCGA-BRCA	TCGA-4H-AAAK	6	6	4	16	neg
TCGA-BRCA	TCGA-5L-AAT0	3	3	3	9	neg
TCGA-BRCA	TCGA-5T-A9QA	7	2	6	15	neg
TCGA-BRCA	TCGA-A1-A0SB	0	0	0	0	neg
TCGA-BRCA	TCGA-A1-A0SD	9	7	9	25	neg
TCGA-BRCA	TCGA-A1-A0SE	8	1	6	15	neg
TCGA-BRCA	TCGA-A1-A0SF	8	8	7	23	neg
TCGA-BRCA	TCGA-A1-A0SG	4	5	3	12	neg
TCGA-BRCA	TCGA-A1-A0SH	11	13	8	32	neg
TCGA-BRCA	TCGA-A1-A0SI	6	3	4	13	neg
TCGA-BRCA	TCGA-A1-A0SJ	12	3	7	22	neg
TCGA-BRCA	TCGA-A1-A0SK	13	14	6	33	neg
TCGA-BRCA	TCGA-A1-A0SM	6	3	5	14	neg
TCGA-BRCA	TCGA-A1-A0SN	7	2	1	10	neg
TCGA-BRCA	TCGA-A1-A0SO	27	29	26	82	pos
TCGA-BRCA	TCGA-A1-A0SP	10	3	6	19	neg
TCGA-BRCA	TCGA-A1-A0SQ	5	1	2	8	neg
TCGA-BRCA	TCGA-A2-A04N	4	1	2	7	neg
TCGA-BRCA	TCGA-A2-A04P	28	33	22	83	pos
TCGA-BRCA	TCGA-A2-A04Q	7	5	4	16	neg
TCGA-BRCA	TCGA-A2-A04R	13	12	11	36	neg
TCGA-BRCA	TCGA-A2-A04T	30	24	23	77	pos
TCGA-BRCA	TCGA-A2-A04U	28	17	14	59	pos
TCGA-BRCA	TCGA-A2-A04V	5	1	4	10	neg
TCGA-BRCA	TCGA-A2-A04W	8	8	6	22	neg
TCGA-BRCA	TCGA-A2-A04X	6	8	4	18	neg
TCGA-BRCA	TCGA-A2-A04Y	9	6	5	20	neg
TCGA-BRCA	TCGA-A2-A0CK	4	0	3	7	neg
TCGA-BRCA	TCGA-A2-A0CL	13	15	10	38	neg
TCGA-BRCA	TCGA-A2-A0CM	19	14	7	40	neg
TCGA-BRCA	TCGA-A2-A0CO	6	2	5	13	neg
TCGA-BRCA	TCGA-A2-A0CP	3	0	2	5	neg
TCGA-BRCA	TCGA-A2-A0CQ	3	0	1	4	neg
TCGA-BRCA	TCGA-A2-A0CR	0	1	1	2	neg
TCGA-BRCA	TCGA-A2-A0CS	2	0	1	3	neg
TCGA-BRCA	TCGA-A2-A0CT	12	10	8	30	neg
TCGA-BRCA	TCGA-A2-A0CU	8	9	4	21	neg
TCGA-BRCA	TCGA-A2-A0CV	2	0	1	3	neg
TCGA-BRCA	TCGA-A2-A0CW	19	13	12	44	pos
TCGA-BRCA	TCGA-A2-A0CX	11	5	5	21	neg
TCGA-BRCA	TCGA-A2-A0D0	24	28	10	62	pos
TCGA-BRCA	TCGA-A2-A0D1	12	6	12	30	neg
TCGA-BRCA	TCGA-A2-A0D2	26	32	15	73	pos
TCGA-BRCA	TCGA-A2-A0D3	3	0	1	4	neg
TCGA-BRCA	TCGA-A2-A0D4	15	4	12	31	neg
TCGA-BRCA	TCGA-A2-A0EM	4	2	2	8	neg
TCGA-BRCA	TCGA-A2-A0EN	4	1	2	7	neg
TCGA-BRCA	TCGA-A2-A0EO	5	0	2	7	neg
TCGA-BRCA	TCGA-A2-A0EQ	15	13	10	38	neg
TCGA-BRCA	TCGA-A2-A0ER	4	1	2	7	neg
TCGA-BRCA	TCGA-A2-A0ES	0	1	0	1	neg
TCGA-BRCA	TCGA-A2-A0ET	4	2	1	7	neg
TCGA-BRCA	TCGA-A2-A0EU	1	0	2	3	neg
TCGA-BRCA	TCGA-A2-A0EV	11	8	6	25	neg
TCGA-BRCA	TCGA-A2-A0EW	3	2	3	8	neg
TCGA-BRCA	TCGA-A2-A0EX	5	1	4	10	neg
TCGA-BRCA	TCGA-A2-A0EY	21	15	13	49	pos
TCGA-BRCA	TCGA-A2-A0SU	8	5	5	18	neg
TCGA-BRCA	TCGA-A2-A0SV	14	6	15	35	neg
TCGA-BRCA	TCGA-A2-A0SW	12	14	6	32	neg
TCGA-BRCA	TCGA-A2-A0SX	14	10	12	36	neg
TCGA-BRCA	TCGA-A2-A0SY	5	2	3	10	neg
TCGA-BRCA	TCGA-A2-A0T0	19	35	16	70	pos
TCGA-BRCA	TCGA-A2-A0T1	12	11	8	31	neg
TCGA-BRCA	TCGA-A2-A0T2	7	8	11	26	neg
TCGA-BRCA	TCGA-A2-A0T3	21	6	12	39	neg
TCGA-BRCA	TCGA-A2-A0T4	7	1	7	15	neg
TCGA-BRCA	TCGA-A2-A0T5	2	0	1	3	neg
TCGA-BRCA	TCGA-A2-A0T6	1	1	2	4	neg
TCGA-BRCA	TCGA-A2-A0T7	8	6	9	23	neg
TCGA-BRCA	TCGA-A2-A0YC	4	1	1	6	neg
TCGA-BRCA	TCGA-A2-A0YD	4	2	2	8	neg
TCGA-BRCA	TCGA-A2-A0YE	20	10	10	40	neg
TCGA-BRCA	TCGA-A2-A0YF	6	3	5	14	neg
TCGA-BRCA	TCGA-A2-A0YG	14	11	4	29	neg
TCGA-BRCA	TCGA-A2-A0YH	10	4	7	21	neg
TCGA-BRCA	TCGA-A2-A0YI	3	2	2	7	neg
TCGA-BRCA	TCGA-A2-A0YJ	16	6	3	25	neg
TCGA-BRCA	TCGA-A2-A0YK	3	0	3	6	neg
TCGA-BRCA	TCGA-A2-A0YL	3	2	3	8	neg
TCGA-BRCA	TCGA-A2-A0YM	20	13	3	36	neg
TCGA-BRCA	TCGA-A2-A0YT	20	11	13	44	pos
TCGA-BRCA	TCGA-A2-A1FV	11	12	11	34	neg
TCGA-BRCA	TCGA-A2-A1FW	12	18	3	33	neg
TCGA-BRCA	TCGA-A2-A1FX	8	3	6	17	neg
TCGA-BRCA	TCGA-A2-A1FZ	2	1	1	4	neg
TCGA-BRCA	TCGA-A2-A1G0	6	2	2	10	neg
TCGA-BRCA	TCGA-A2-A1G1	12	2	3	17	neg
TCGA-BRCA	TCGA-A2-A1G4	4	4	3	11	neg
TCGA-BRCA	TCGA-A2-A259	3	2	3	8	neg
TCGA-BRCA	TCGA-A2-A25A	3	1	2	6	neg
TCGA-BRCA	TCGA-A2-A25C	6	3	5	14	neg
TCGA-BRCA	TCGA-A2-A25D	12	14	7	33	neg
TCGA-BRCA	TCGA-A2-A25E	16	24	13	53	pos
TCGA-BRCA	TCGA-A2-A3KC	4	2	3	9	neg
TCGA-BRCA	TCGA-A2-A3KD	5	4	4	13	neg
TCGA-BRCA	TCGA-A2-A3XS	22	18	12	52	pos
TCGA-BRCA	TCGA-A2-A3XT	24	29	13	66	pos
TCGA-BRCA	TCGA-A2-A3XU	4	3	3	10	neg
TCGA-BRCA	TCGA-A2-A3XV	3	2	3	8	neg
TCGA-BRCA	TCGA-A2-A3XX	9	1	3	13	neg
TCGA-BRCA	TCGA-A2-A3XY	4	5	0	9	neg
TCGA-BRCA	TCGA-A2-A3XZ	9	6	6	21	neg
TCGA-BRCA	TCGA-A2-A3Y0	17	17	21	55	pos
TCGA-BRCA	TCGA-A2-A4RW	23	21	14	58	pos
TCGA-BRCA	TCGA-A2-A4RX	0	0	0	0	neg
TCGA-BRCA	TCGA-A2-A4RY	2	0	0	2	neg
TCGA-BRCA	TCGA-A2-A4S0	0	0	0	0	neg
TCGA-BRCA	TCGA-A2-A4S1	11	10	8	29	neg
TCGA-BRCA	TCGA-A2-A4S2	3	4	4	11	neg
TCGA-BRCA	TCGA-A2-A4S3	21	22	22	65	pos
TCGA-BRCA	TCGA-A7-A0CD	5	2	3	10	neg
TCGA-BRCA	TCGA-A7-A0CE	20	21	9	50	pos
TCGA-BRCA	TCGA-A7-A0CG	3	5	3	11	neg
TCGA-BRCA	TCGA-A7-A0CH	3	0	1	4	neg
TCGA-BRCA	TCGA-A7-A0CJ	27	15	12	54	pos
TCGA-BRCA	TCGA-A7-A0D9	8	4	4	16	neg
TCGA-BRCA	TCGA-A7-A0DA	31	34	9	74	pos
TCGA-BRCA	TCGA-A7-A0DB	3	0	1	4	neg
TCGA-BRCA	TCGA-A7-A13D	24	11	11	46	pos
TCGA-BRCA	TCGA-A7-A13E	13	8	10	31	neg
TCGA-BRCA	TCGA-A7-A13F	5	1	3	9	neg
TCGA-BRCA	TCGA-A7-A13G	5	2	2	9	neg
TCGA-BRCA	TCGA-A7-A13H	5	5	4	14	neg
TCGA-BRCA	TCGA-A7-A26E	1	1	2	4	neg
TCGA-BRCA	TCGA-A7-A26F	9	9	7	25	neg
TCGA-BRCA	TCGA-A7-A26G	10	11	10	31	neg
TCGA-BRCA	TCGA-A7-A26H	7	5	6	18	neg
TCGA-BRCA	TCGA-A7-A26I	19	9	10	38	neg
TCGA-BRCA	TCGA-A7-A26J	8	1	6	15	neg
TCGA-BRCA	TCGA-A7-A2KD	20	11	8	39	neg
TCGA-BRCA	TCGA-A7-A3IY	0	2	1	3	neg
TCGA-BRCA	TCGA-A7-A3IZ	6	5	7	18	neg
TCGA-BRCA	TCGA-A7-A3J0	0	0	0	0	neg
TCGA-BRCA	TCGA-A7-A3J1	5	5	7	17	neg
TCGA-BRCA	TCGA-A7-A3RF	0	0	0	0	neg
TCGA-BRCA	TCGA-A7-A425	5	2	3	10	neg
TCGA-BRCA	TCGA-A7-A426	5	1	4	10	neg
TCGA-BRCA	TCGA-A7-A4SA	19	26	14	59	pos
TCGA-BRCA	TCGA-A7-A4SB	10	2	10	22	neg
TCGA-BRCA	TCGA-A7-A4SD	18	15	13	46	pos
TCGA-BRCA	TCGA-A7-A4SE	26	16	18	60	pos
TCGA-BRCA	TCGA-A7-A4SF	15	10	8	33	neg
TCGA-BRCA	TCGA-A7-A56D	10	10	14	34	neg
TCGA-BRCA	TCGA-A7-A5ZV	26	16	13	55	pos
TCGA-BRCA	TCGA-A7-A5ZW	2	0	2	4	neg
TCGA-BRCA	TCGA-A7-A5ZX	1	3	2	6	neg
TCGA-BRCA	TCGA-A7-A6VV	29	8	22	59	pos
TCGA-BRCA	TCGA-A7-A6VW	16	20	12	48	pos
TCGA-BRCA	TCGA-A7-A6VX	26	28	14	68	pos
TCGA-BRCA	TCGA-A7-A6VY	19	29	28	76	pos
TCGA-BRCA	TCGA-A8-A06N	9	5	6	20	neg
TCGA-BRCA	TCGA-A8-A06O	13	5	12	30	neg
TCGA-BRCA	TCGA-A8-A06P	3	2	3	8	neg
TCGA-BRCA	TCGA-A8-A06Q	14	15	9	38	neg
TCGA-BRCA	TCGA-A8-A06R	30	23	10	63	pos
TCGA-BRCA	TCGA-A8-A06T	11	9	11	31	neg
TCGA-BRCA	TCGA-A8-A06U	27	19	21	67	pos
TCGA-BRCA	TCGA-A8-A06X	26	21	12	59	pos
TCGA-BRCA	TCGA-A8-A06Y	2	0	2	4	neg
TCGA-BRCA	TCGA-A8-A06Z	13	8	10	31	neg
TCGA-BRCA	TCGA-A8-A075	20	22	13	55	pos
TCGA-BRCA	TCGA-A8-A076	7	10	4	21	neg
TCGA-BRCA	TCGA-A8-A079	16	9	6	31	neg
TCGA-BRCA	TCGA-A8-A07B	14	10	5	29	neg
TCGA-BRCA	TCGA-A8-A07E	8	6	6	20	neg
TCGA-BRCA	TCGA-A8-A07F	2	1	2	5	neg
TCGA-BRCA	TCGA-A8-A07G	12	17	9	38	neg
TCGA-BRCA	TCGA-A8-A07I	9	7	9	25	neg
TCGA-BRCA	TCGA-A8-A07J	5	4	4	13	neg
TCGA-BRCA	TCGA-A8-A07L	24	27	20	71	pos
TCGA-BRCA	TCGA-A8-A07O	10	6	7	23	neg
TCGA-BRCA	TCGA-A8-A07P	9	7	7	23	neg
TCGA-BRCA	TCGA-A8-A07R	31	35	21	87	pos
TCGA-BRCA	TCGA-A8-A07S	5	1	4	10	neg
TCGA-BRCA	TCGA-A8-A07U	16	8	9	33	neg
TCGA-BRCA	TCGA-A8-A07W	12	7	5	24	neg
TCGA-BRCA	TCGA-A8-A07Z	6	1	4	11	neg
TCGA-BRCA	TCGA-A8-A081	10	11	12	33	neg
TCGA-BRCA	TCGA-A8-A082	5	3	4	12	neg
TCGA-BRCA	TCGA-A8-A083	4	2	2	8	neg
TCGA-BRCA	TCGA-A8-A084	8	5	3	16	neg
TCGA-BRCA	TCGA-A8-A085	13	19	9	41	neg
TCGA-BRCA	TCGA-A8-A086	6	4	4	14	neg
TCGA-BRCA	TCGA-A8-A08A	5	4	2	11	neg
TCGA-BRCA	TCGA-A8-A08B	12	6	8	26	neg
TCGA-BRCA	TCGA-A8-A08C	3	0	1	4	neg
TCGA-BRCA	TCGA-A8-A08F	26	37	13	76	pos
TCGA-BRCA	TCGA-A8-A08G	11	7	6	24	neg
TCGA-BRCA	TCGA-A8-A08H	0	0	0	0	neg
TCGA-BRCA	TCGA-A8-A08I	14	10	9	33	neg
TCGA-BRCA	TCGA-A8-A08J	17	16	6	39	neg
TCGA-BRCA	TCGA-A8-A08L	28	28	23	79	pos
TCGA-BRCA	TCGA-A8-A08O	10	6	9	25	neg
TCGA-BRCA	TCGA-A8-A08R	29	35	21	85	pos
TCGA-BRCA	TCGA-A8-A08T	6	3	3	12	neg
TCGA-BRCA	TCGA-A8-A08X	16	10	9	35	neg
TCGA-BRCA	TCGA-A8-A08Z	6	3	4	13	neg
TCGA-BRCA	TCGA-A8-A090	7	2	4	13	neg
TCGA-BRCA	TCGA-A8-A091	7	0	4	11	neg
TCGA-BRCA	TCGA-A8-A092	8	1	4	13	neg
TCGA-BRCA	TCGA-A8-A093	5	0	2	7	neg
TCGA-BRCA	TCGA-A8-A094	7	15	17	39	neg
TCGA-BRCA	TCGA-A8-A095	2	2	2	6	neg
TCGA-BRCA	TCGA-A8-A096	2	2	2	6	neg
TCGA-BRCA	TCGA-A8-A097	17	23	11	51	pos
TCGA-BRCA	TCGA-A8-A099	4	3	5	12	neg
TCGA-BRCA	TCGA-A8-A09A	26	33	11	70	pos
TCGA-BRCA	TCGA-A8-A09B	6	6	1	13	neg
TCGA-BRCA	TCGA-A8-A09C	10	5	9	24	neg
TCGA-BRCA	TCGA-A8-A09D	10	7	7	24	neg
TCGA-BRCA	TCGA-A8-A09E	5	1	3	9	neg
TCGA-BRCA	TCGA-A8-A09G	3	3	4	10	neg
TCGA-BRCA	TCGA-A8-A09I	14	12	8	34	neg
TCGA-BRCA	TCGA-A8-A09M	18	21	12	51	pos
TCGA-BRCA	TCGA-A8-A09N	10	3	9	22	neg
TCGA-BRCA	TCGA-A8-A09Q	16	18	12	46	pos
TCGA-BRCA	TCGA-A8-A09R	8	3	5	16	neg
TCGA-BRCA	TCGA-A8-A09T	6	2	2	10	neg
TCGA-BRCA	TCGA-A8-A09V	3	0	1	4	neg
TCGA-BRCA	TCGA-A8-A09W	18	26	12	56	pos
TCGA-BRCA	TCGA-A8-A09X	12	10	4	26	neg
TCGA-BRCA	TCGA-A8-A09Z	2	5	3	10	neg
TCGA-BRCA	TCGA-A8-A0A1	5	7	6	18	neg
TCGA-BRCA	TCGA-A8-A0A2	7	4	3	14	neg
TCGA-BRCA	TCGA-A8-A0A4	7	10	11	28	neg
TCGA-BRCA	TCGA-A8-A0A6	7	2	5	14	neg
TCGA-BRCA	TCGA-A8-A0A7	6	6	9	21	neg
TCGA-BRCA	TCGA-A8-A0A9	6	2	3	11	neg
TCGA-BRCA	TCGA-A8-A0AB	6	6	6	18	neg
TCGA-BRCA	TCGA-A8-A0AD	3	1	4	8	neg
TCGA-BRCA	TCGA-AC-A23C	11	7	8	26	neg
TCGA-BRCA	TCGA-AC-A23E	4	1	3	8	neg
TCGA-BRCA	TCGA-AC-A23G	3	0	3	6	neg
TCGA-BRCA	TCGA-AC-A23H	11	6	4	21	neg
TCGA-BRCA	TCGA-AC-A2B8	8	7	4	19	neg
TCGA-BRCA	TCGA-AC-A2BK	22	12	15	49	pos
TCGA-BRCA	TCGA-AC-A2BM	11	9	5	25	neg
TCGA-BRCA	TCGA-AC-A2FB	2	3	3	8	neg
TCGA-BRCA	TCGA-AC-A2FE	6	5	3	14	neg
TCGA-BRCA	TCGA-AC-A2FF	0	0	0	0	neg
TCGA-BRCA	TCGA-AC-A2FG	5	2	3	10	neg
TCGA-BRCA	TCGA-AC-A2FK	0	0	0	0	neg
TCGA-BRCA	TCGA-AC-A2FM	5	0	5	10	neg
TCGA-BRCA	TCGA-AC-A2FO	10	6	6	22	neg
TCGA-BRCA	TCGA-AC-A2QH	20	11	9	40	neg
TCGA-BRCA	TCGA-AC-A2QI	5	2	4	11	neg
TCGA-BRCA	TCGA-AC-A2QJ	6	1	2	9	neg
TCGA-BRCA	TCGA-AC-A3BB	3	2	2	7	neg
TCGA-BRCA	TCGA-AC-A3EH	5	3	3	11	neg
TCGA-BRCA	TCGA-AC-A3HN	4	3	3	10	neg
TCGA-BRCA	TCGA-AC-A3OD	10	7	8	25	neg
TCGA-BRCA	TCGA-AC-A3QP	5	2	3	10	neg
TCGA-BRCA	TCGA-AC-A3QQ	6	4	4	14	neg
TCGA-BRCA	TCGA-AC-A3TM	5	1	2	8	neg
TCGA-BRCA	TCGA-AC-A3TN	4	0	3	7	neg
TCGA-BRCA	TCGA-AC-A3W5	16	13	7	36	neg
TCGA-BRCA	TCGA-AC-A3W6	1	0	1	2	neg
TCGA-BRCA	TCGA-AC-A3W7	4	1	3	8	neg
TCGA-BRCA	TCGA-AC-A3YI	0	3	0	3	neg
TCGA-BRCA	TCGA-AC-A3YJ	1	2	0	3	neg
TCGA-BRCA	TCGA-AC-A4ZE	5	1	7	13	neg
TCGA-BRCA	TCGA-AC-A5EH	10	15	12	37	neg
TCGA-BRCA	TCGA-AC-A5EI	5	10	10	25	neg
TCGA-BRCA	TCGA-AC-A5XS	7	11	7	25	neg
TCGA-BRCA	TCGA-AC-A5XU	10	7	6	23	neg
TCGA-BRCA	TCGA-AC-A62V	14	9	5	28	neg
TCGA-BRCA	TCGA-AC-A62X	13	8	3	24	neg
TCGA-BRCA	TCGA-AC-A62Y	5	8	2	15	neg
TCGA-BRCA	TCGA-AC-A6IV	6	3	3	12	neg
TCGA-BRCA	TCGA-AC-A6IW	15	12	4	31	neg
TCGA-BRCA	TCGA-AC-A6IX	9	3	12	24	neg
TCGA-BRCA	TCGA-AC-A6IX	5	4	11	20	neg
TCGA-BRCA	TCGA-AC-A6NO	2	2	2	6	neg
TCGA-BRCA	TCGA-AC-A7VB	8	9	7	24	neg
TCGA-BRCA	TCGA-AC-A7VC	3	2	3	8	neg
TCGA-BRCA	TCGA-AC-A8OP	16	14	6	36	neg
TCGA-BRCA	TCGA-AC-A8OQ	25	29	17	71	pos
TCGA-BRCA	TCGA-AC-A8OR	1	0	3	4	neg
TCGA-BRCA	TCGA-AC-A8OS	3	1	3	7	neg
TCGA-BRCA	TCGA-AN-A03X	7	1	4	12	neg
TCGA-BRCA	TCGA-AN-A03Y	6	1	3	10	neg
TCGA-BRCA	TCGA-AN-A041	10	3	4	17	neg
TCGA-BRCA	TCGA-AN-A046	4	2	2	8	neg
TCGA-BRCA	TCGA-AN-A049	17	13	10	40	neg
TCGA-BRCA	TCGA-AN-A04A	13	16	14	43	pos
TCGA-BRCA	TCGA-AN-A04C	16	11	8	35	neg
TCGA-BRCA	TCGA-AN-A04D	20	29	12	61	pos
TCGA-BRCA	TCGA-AN-A0AJ	20	13	7	40	neg
TCGA-BRCA	TCGA-AN-A0AK	7	6	3	16	neg
TCGA-BRCA	TCGA-AN-A0AL	20	29	17	66	pos
TCGA-BRCA	TCGA-AN-A0AM	21	13	10	44	pos
TCGA-BRCA	TCGA-AN-A0AR	25	30	20	75	pos
TCGA-BRCA	TCGA-AN-A0AS	12	4	5	21	neg
TCGA-BRCA	TCGA-AN-A0AT	23	24	20	67	pos
TCGA-BRCA	TCGA-AN-A0FD	6	6	8	20	neg
TCGA-BRCA	TCGA-AN-A0FF	4	5	2	11	neg
TCGA-BRCA	TCGA-AN-A0FJ	11	9	7	27	neg
TCGA-BRCA	TCGA-AN-A0FK	4	2	3	9	neg
TCGA-BRCA	TCGA-AN-A0FL	18	25	14	57	pos
TCGA-BRCA	TCGA-AN-A0FN	1	0	2	3	neg
TCGA-BRCA	TCGA-AN-A0FS	4	3	5	12	neg
TCGA-BRCA	TCGA-AN-A0FT	25	22	10	57	pos
TCGA-BRCA	TCGA-AN-A0FV	15	11	9	35	neg
TCGA-BRCA	TCGA-AN-A0FW	11	7	5	23	neg
TCGA-BRCA	TCGA-AN-A0FX	19	28	12	59	pos
TCGA-BRCA	TCGA-AN-A0FY	18	12	12	42	pos
TCGA-BRCA	TCGA-AN-A0FZ	13	5	10	28	neg
TCGA-BRCA	TCGA-AN-A0XL	10	5	5	20	neg
TCGA-BRCA	TCGA-AN-A0XN	29	35	7	71	pos
TCGA-BRCA	TCGA-AN-A0XO	8	10	5	23	neg
TCGA-BRCA	TCGA-AN-A0XP	3	0	2	5	neg
TCGA-BRCA	TCGA-AN-A0XR	4	2	4	10	neg
TCGA-BRCA	TCGA-AN-A0XS	4	2	3	9	neg
TCGA-BRCA	TCGA-AN-A0XT	12	9	14	35	neg
TCGA-BRCA	TCGA-AN-A0XU	31	31	22	84	pos
TCGA-BRCA	TCGA-AN-A0XV	3	1	3	7	neg
TCGA-BRCA	TCGA-AN-A0XW	10	5	11	26	neg
TCGA-BRCA	TCGA-AO-A03L	13	9	10	32	neg
TCGA-BRCA	TCGA-AO-A03M	12	5	5	22	neg
TCGA-BRCA	TCGA-AO-A03N	9	6	4	19	neg
TCGA-BRCA	TCGA-AO-A03O	23	10	13	46	pos
TCGA-BRCA	TCGA-AO-A03P	12	9	4	25	neg
TCGA-BRCA	TCGA-AO-A03R	6	2	5	13	neg
TCGA-BRCA	TCGA-AO-A03T	17	15	11	43	pos
TCGA-BRCA	TCGA-AO-A03U	0	0	0	0	neg
TCGA-BRCA	TCGA-AO-A03V	22	12	7	41	neg
TCGA-BRCA	TCGA-AO-A0J2	31	30	22	83	pos
TCGA-BRCA	TCGA-AO-A0J3	13	16	10	39	neg
TCGA-BRCA	TCGA-AO-A0J4	20	22	10	52	pos
TCGA-BRCA	TCGA-AO-A0J5	7	6	5	18	neg
TCGA-BRCA	TCGA-AO-A0J6	22	31	20	73	pos
TCGA-BRCA	TCGA-AO-A0J7	2	0	2	4	neg
TCGA-BRCA	TCGA-AO-A0J8	3	0	1	4	neg
TCGA-BRCA	TCGA-AO-A0J9	5	2	2	9	neg
TCGA-BRCA	TCGA-AO-A0JA	10	11	16	37	neg
TCGA-BRCA	TCGA-AO-A0JB	22	27	19	68	pos
TCGA-BRCA	TCGA-AO-A0JD	18	16	17	51	pos
TCGA-BRCA	TCGA-AO-A0JE	13	9	12	34	neg
TCGA-BRCA	TCGA-AO-A0JF	2	1	1	4	neg
TCGA-BRCA	TCGA-AO-A0JG	5	4	7	16	neg
TCGA-BRCA	TCGA-AO-A0JI	5	1	8	14	neg
TCGA-BRCA	TCGA-AO-A0JJ	6	2	2	10	neg
TCGA-BRCA	TCGA-AO-A0JL	20	17	8	45	pos
TCGA-BRCA	TCGA-AO-A0JM	14	14	8	36	neg
TCGA-BRCA	TCGA-AO-A124	36	27	26	89	pos
TCGA-BRCA	TCGA-AO-A125	3	0	1	4	neg
TCGA-BRCA	TCGA-AO-A126	5	6	8	19	neg
TCGA-BRCA	TCGA-AO-A128	9	4	2	15	neg
TCGA-BRCA	TCGA-AO-A129	23	26	16	65	pos
TCGA-BRCA	TCGA-AO-A12A	4	1	2	7	neg
TCGA-BRCA	TCGA-AO-A12B	2	1	2	5	neg
TCGA-BRCA	TCGA-AO-A12D	12	5	9	26	neg
TCGA-BRCA	TCGA-AO-A12E	4	2	4	10	neg
TCGA-BRCA	TCGA-AO-A12F	27	19	10	56	pos
TCGA-BRCA	TCGA-AO-A12G	13	9	9	31	neg
TCGA-BRCA	TCGA-AO-A12H	0	0	0	0	neg
TCGA-BRCA	TCGA-AO-A1KP	7	6	3	16	neg
TCGA-BRCA	TCGA-AO-A1KR	15	17	8	40	neg
TCGA-BRCA	TCGA-AO-A1KS	10	9	4	23	neg
TCGA-BRCA	TCGA-AO-A1KT	15	5	9	29	neg
TCGA-BRCA	TCGA-AQ-A04H	12	9	4	25	neg
TCGA-BRCA	TCGA-AQ-A04J	19	23	17	59	pos
TCGA-BRCA	TCGA-AQ-A04L	16	12	12	40	neg
TCGA-BRCA	TCGA-AQ-A0Y5	9	5	3	17	neg
TCGA-BRCA	TCGA-AQ-A1H2	8	10	9	27	neg
TCGA-BRCA	TCGA-AQ-A1H3	4	2	3	9	neg
TCGA-BRCA	TCGA-AQ-A54N	14	4	17	35	neg
TCGA-BRCA	TCGA-AQ-A54O	8	4	4	16	neg
TCGA-BRCA	TCGA-AQ-A7U7	4	5	5	14	neg
TCGA-BRCA	TCGA-AR-A0TP	22	29	19	70	pos
TCGA-BRCA	TCGA-AR-A0TQ	5	5	0	10	neg
TCGA-BRCA	TCGA-AR-A0TR	7	3	6	16	neg
TCGA-BRCA	TCGA-AR-A0TS	18	18	13	49	pos
TCGA-BRCA	TCGA-AR-A0TT	14	15	9	38	neg
TCGA-BRCA	TCGA-AR-A0TV	13	12	11	36	neg
TCGA-BRCA	TCGA-AR-A0TW	21	25	12	58	pos
TCGA-BRCA	TCGA-AR-A0TX	11	6	5	22	neg
TCGA-BRCA	TCGA-AR-A0TY	11	13	11	35	neg
TCGA-BRCA	TCGA-AR-A0TZ	9	7	10	26	neg
TCGA-BRCA	TCGA-AR-A0U0	12	10	10	32	neg
TCGA-BRCA	TCGA-AR-A0U1	25	29	18	72	pos
TCGA-BRCA	TCGA-AR-A0U2	18	11	11	40	neg
TCGA-BRCA	TCGA-AR-A0U3	11	9	11	31	neg
TCGA-BRCA	TCGA-AR-A0U4	28	26	24	78	pos
TCGA-BRCA	TCGA-AR-A1AH	10	12	5	27	neg
TCGA-BRCA	TCGA-AR-A1AI	18	15	14	47	pos
TCGA-BRCA	TCGA-AR-A1AJ	6	1	5	12	neg
TCGA-BRCA	TCGA-AR-A1AK	11	2	5	18	neg
TCGA-BRCA	TCGA-AR-A1AL	4	3	3	10	neg
TCGA-BRCA	TCGA-AR-A1AM	7	9	5	21	neg
TCGA-BRCA	TCGA-AR-A1AN	14	8	8	30	neg
TCGA-BRCA	TCGA-AR-A1AO	0	0	0	0	neg
TCGA-BRCA	TCGA-AR-A1AP	8	4	7	19	neg
TCGA-BRCA	TCGA-AR-A1AQ	12	11	8	31	neg
TCGA-BRCA	TCGA-AR-A1AR	7	9	10	26	neg
TCGA-BRCA	TCGA-AR-A1AS	5	0	4	9	neg
TCGA-BRCA	TCGA-AR-A1AU	9	7	6	22	neg
TCGA-BRCA	TCGA-AR-A1AV	3	2	1	6	neg
TCGA-BRCA	TCGA-AR-A1AW	8	2	6	16	neg
TCGA-BRCA	TCGA-AR-A1AX	4	0	2	6	neg
TCGA-BRCA	TCGA-AR-A1AY	10	12	11	33	neg
TCGA-BRCA	TCGA-AR-A24H	21	33	11	65	pos
TCGA-BRCA	TCGA-AR-A24K	6	10	8	24	neg
TCGA-BRCA	TCGA-AR-A24L	17	16	17	50	pos
TCGA-BRCA	TCGA-AR-A24M	3	6	2	11	neg
TCGA-BRCA	TCGA-AR-A24N	5	2	2	9	neg
TCGA-BRCA	TCGA-AR-A24O	2	0	2	4	neg
TCGA-BRCA	TCGA-AR-A24P	4	0	2	6	neg
TCGA-BRCA	TCGA-AR-A24Q	30	26	16	72	pos
TCGA-BRCA	TCGA-AR-A24R	5	4	5	14	neg
TCGA-BRCA	TCGA-AR-A24S	9	12	7	28	neg
TCGA-BRCA	TCGA-AR-A24U	10	6	7	23	neg
TCGA-BRCA	TCGA-AR-A24V	7	4	7	18	neg
TCGA-BRCA	TCGA-AR-A24W	3	2	3	8	neg
TCGA-BRCA	TCGA-AR-A24X	3	0	1	4	neg
TCGA-BRCA	TCGA-AR-A24Z	13	12	8	33	neg
TCGA-BRCA	TCGA-AR-A250	16	7	7	30	neg
TCGA-BRCA	TCGA-AR-A251	32	29	18	79	pos
TCGA-BRCA	TCGA-AR-A252	2	0	1	3	neg
TCGA-BRCA	TCGA-AR-A254	8	6	7	21	neg
TCGA-BRCA	TCGA-AR-A255	16	13	12	41	neg
TCGA-BRCA	TCGA-AR-A256	24	19	20	63	pos
TCGA-BRCA	TCGA-AR-A2LE	4	0	3	7	neg
TCGA-BRCA	TCGA-AR-A2LH	0	0	0	0	neg
TCGA-BRCA	TCGA-AR-A2LJ	4	3	2	9	neg
TCGA-BRCA	TCGA-AR-A2LK	5	0	3	8	neg
TCGA-BRCA	TCGA-AR-A2LL	9	6	6	21	neg
TCGA-BRCA	TCGA-AR-A2LM	5	2	3	10	neg
TCGA-BRCA	TCGA-AR-A2LN	4	2	2	8	neg
TCGA-BRCA	TCGA-AR-A2LO	7	5	8	20	neg
TCGA-BRCA	TCGA-AR-A2LQ	1	1	0	2	neg
TCGA-BRCA	TCGA-AR-A2LR	26	19	14	59	pos
TCGA-BRCA	TCGA-AR-A5QM	4	1	8	13	neg
TCGA-BRCA	TCGA-AR-A5QN	7	3	7	17	neg
TCGA-BRCA	TCGA-AR-A5QP	5	6	4	15	neg
TCGA-BRCA	TCGA-AR-A5QQ	5	4	4	13	neg
TCGA-BRCA	TCGA-B6-A0I1	12	18	13	43	pos
TCGA-BRCA	TCGA-B6-A0I2	20	11	9	40	neg
TCGA-BRCA	TCGA-B6-A0I5	3	0	1	4	neg
TCGA-BRCA	TCGA-B6-A0I9	16	6	11	33	neg
TCGA-BRCA	TCGA-B6-A0IA	7	8	5	20	neg
TCGA-BRCA	TCGA-B6-A0IB	6	10	6	22	neg
TCGA-BRCA	TCGA-B6-A0IC	3	0	2	5	neg
TCGA-BRCA	TCGA-B6-A0IE	8	5	8	21	neg
TCGA-BRCA	TCGA-B6-A0IG	10	5	11	26	neg
TCGA-BRCA	TCGA-B6-A0IH	7	8	1	16	neg
TCGA-BRCA	TCGA-B6-A0IJ	29	23	21	73	pos
TCGA-BRCA	TCGA-B6-A0IK	8	2	10	20	neg
TCGA-BRCA	TCGA-B6-A0IM	5	3	6	14	neg
TCGA-BRCA	TCGA-B6-A0IN	11	5	5	21	neg
TCGA-BRCA	TCGA-B6-A0IO	10	12	4	26	neg
TCGA-BRCA	TCGA-B6-A0IP	2	1	2	5	neg
TCGA-BRCA	TCGA-B6-A0IQ	20	26	11	57	pos
TCGA-BRCA	TCGA-B6-A0RE	19	12	8	39	neg
TCGA-BRCA	TCGA-B6-A0RG	13	11	6	30	neg
TCGA-BRCA	TCGA-B6-A0RH	11	6	7	24	neg
TCGA-BRCA	TCGA-B6-A0RI	6	4	3	13	neg
TCGA-BRCA	TCGA-B6-A0RL	9	4	7	20	neg
TCGA-BRCA	TCGA-B6-A0RM	2	0	2	4	neg
TCGA-BRCA	TCGA-B6-A0RN	3	0	1	4	neg
TCGA-BRCA	TCGA-B6-A0RO	6	5	7	18	neg
TCGA-BRCA	TCGA-B6-A0RP	3	0	1	4	neg
TCGA-BRCA	TCGA-B6-A0RS	29	33	15	77	pos
TCGA-BRCA	TCGA-B6-A0RT	7	4	2	13	neg
TCGA-BRCA	TCGA-B6-A0RU	14	12	6	32	neg
TCGA-BRCA	TCGA-B6-A0RV	8	5	5	18	neg
TCGA-BRCA	TCGA-B6-A0WS	8	6	6	20	neg
TCGA-BRCA	TCGA-B6-A0WT	12	10	6	28	neg
TCGA-BRCA	TCGA-B6-A0WV	6	4	8	18	neg
TCGA-BRCA	TCGA-B6-A0WW	11	5	11	27	neg
TCGA-BRCA	TCGA-B6-A0WX	14	5	14	33	neg
TCGA-BRCA	TCGA-B6-A0WY	13	8	8	29	neg
TCGA-BRCA	TCGA-B6-A0WZ	3	1	2	6	neg
TCGA-BRCA	TCGA-B6-A0X0	3	1	2	6	neg
TCGA-BRCA	TCGA-B6-A0X1	26	28	24	78	pos
TCGA-BRCA	TCGA-B6-A0X4	0	1	0	1	neg
TCGA-BRCA	TCGA-B6-A0X5	1	1	3	5	neg
TCGA-BRCA	TCGA-B6-A0X7	6	5	6	17	neg
TCGA-BRCA	TCGA-B6-A1KC	7	3	3	13	neg
TCGA-BRCA	TCGA-B6-A1KF	12	5	4	21	neg
TCGA-BRCA	TCGA-B6-A1KI	3	1	2	6	neg
TCGA-BRCA	TCGA-B6-A1KN	14	7	12	33	neg
TCGA-BRCA	TCGA-B6-A2IU	5	2	3	10	neg
TCGA-BRCA	TCGA-B6-A3ZX	20	27	8	55	pos
TCGA-BRCA	TCGA-B6-A400	27	23	19	69	pos
TCGA-BRCA	TCGA-B6-A401	9	9	9	27	neg
TCGA-BRCA	TCGA-B6-A402	22	10	10	42	pos
TCGA-BRCA	TCGA-B6-A408	9	5	6	20	neg
TCGA-BRCA	TCGA-B6-A409	22	16	13	51	pos
TCGA-BRCA	TCGA-B6-A40B	3	0	4	7	neg
TCGA-BRCA	TCGA-B6-A40C	5	3	4	12	neg
TCGA-BRCA	TCGA-BH-A0AU	11	13	8	32	neg
TCGA-BRCA	TCGA-BH-A0AV	23	26	19	68	pos
TCGA-BRCA	TCGA-BH-A0AW	20	13	8	41	neg
TCGA-BRCA	TCGA-BH-A0AY	10	3	4	17	neg
TCGA-BRCA	TCGA-BH-A0AZ	16	15	11	42	pos
TCGA-BRCA	TCGA-BH-A0B0	3	3	3	9	neg
TCGA-BRCA	TCGA-BH-A0B2	8	7	8	23	neg
TCGA-BRCA	TCGA-BH-A0B3	11	14	12	37	neg
TCGA-BRCA	TCGA-BH-A0B4	20	33	18	71	pos
TCGA-BRCA	TCGA-BH-A0B5	6	1	3	10	neg
TCGA-BRCA	TCGA-BH-A0B6	10	6	6	22	neg
TCGA-BRCA	TCGA-BH-A0B7	10	9	8	27	neg
TCGA-BRCA	TCGA-BH-A0B9	13	12	12	37	neg
TCGA-BRCA	TCGA-BH-A0BA	10	1	12	23	neg
TCGA-BRCA	TCGA-BH-A0BC	7	3	4	14	neg
TCGA-BRCA	TCGA-BH-A0BD	2	3	3	8	neg
TCGA-BRCA	TCGA-BH-A0BF	9	10	7	26	neg
TCGA-BRCA	TCGA-BH-A0BG	24	19	19	62	pos
TCGA-BRCA	TCGA-BH-A0BJ	4	2	1	7	neg
TCGA-BRCA	TCGA-BH-A0BL	20	20	1	41	neg
TCGA-BRCA	TCGA-BH-A0BM	4	1	3	8	neg
TCGA-BRCA	TCGA-BH-A0BO	2	2	1	5	neg
TCGA-BRCA	TCGA-BH-A0BP	27	13	22	62	pos
TCGA-BRCA	TCGA-BH-A0BQ	4	1	3	8	neg
TCGA-BRCA	TCGA-BH-A0BR	9	14	14	37	neg
TCGA-BRCA	TCGA-BH-A0BS	2	0	1	3	neg
TCGA-BRCA	TCGA-BH-A0BT	8	3	5	16	neg
TCGA-BRCA	TCGA-BH-A0BV	2	1	2	5	neg
TCGA-BRCA	TCGA-BH-A0BW	20	21	15	56	pos
TCGA-BRCA	TCGA-BH-A0BZ	9	8	5	22	neg
TCGA-BRCA	TCGA-BH-A0C0	29	28	17	74	pos
TCGA-BRCA	TCGA-BH-A0C1	5	3	3	11	neg
TCGA-BRCA	TCGA-BH-A0C3	5	4	5	14	neg
TCGA-BRCA	TCGA-BH-A0C7	17	11	11	39	neg
TCGA-BRCA	TCGA-BH-A0DD	7	8	2	17	neg
TCGA-BRCA	TCGA-BH-A0DE	7	4	7	18	neg
TCGA-BRCA	TCGA-BH-A0DG	8	9	2	19	neg
TCGA-BRCA	TCGA-BH-A0DH	8	9	9	26	neg
TCGA-BRCA	TCGA-BH-A0DI	11	8	10	29	neg
TCGA-BRCA	TCGA-BH-A0DK	5	6	5	16	neg
TCGA-BRCA	TCGA-BH-A0DL	9	3	6	18	neg
TCGA-BRCA	TCGA-BH-A0DO	3	0	1	4	neg
TCGA-BRCA	TCGA-BH-A0DP	5	1	2	8	neg
TCGA-BRCA	TCGA-BH-A0DQ	11	7	8	26	neg
TCGA-BRCA	TCGA-BH-A0DS	5	4	3	12	neg
TCGA-BRCA	TCGA-BH-A0DT	3	0	1	4	neg
TCGA-BRCA	TCGA-BH-A0DV	3	1	1	5	neg
TCGA-BRCA	TCGA-BH-A0DX	9	9	9	27	neg
TCGA-BRCA	TCGA-BH-A0DZ	9	4	9	22	neg
TCGA-BRCA	TCGA-BH-A0E0	10	10	7	27	neg
TCGA-BRCA	TCGA-BH-A0E1	2	0	2	4	neg
TCGA-BRCA	TCGA-BH-A0E2	12	7	9	28	neg
TCGA-BRCA	TCGA-BH-A0E6	17	11	4	32	neg
TCGA-BRCA	TCGA-BH-A0E7	2	0	2	4	neg
TCGA-BRCA	TCGA-BH-A0E9	3	3	4	10	neg
TCGA-BRCA	TCGA-BH-A0EA	3	0	1	4	neg
TCGA-BRCA	TCGA-BH-A0EB	4	2	2	8	neg
TCGA-BRCA	TCGA-BH-A0EE	12	3	6	21	neg
TCGA-BRCA	TCGA-BH-A0EI	5	2	4	11	neg
TCGA-BRCA	TCGA-BH-A0GY	9	11	2	22	neg
TCGA-BRCA	TCGA-BH-A0GZ	7	5	5	17	neg
TCGA-BRCA	TCGA-BH-A0H0	7	1	9	17	neg
TCGA-BRCA	TCGA-BH-A0H3	3	0	1	4	neg
TCGA-BRCA	TCGA-BH-A0H5	0	0	0	0	neg
TCGA-BRCA	TCGA-BH-A0H6	5	2	2	9	neg
TCGA-BRCA	TCGA-BH-A0H7	20	10	9	39	neg
TCGA-BRCA	TCGA-BH-A0H9	6	3	6	15	neg
TCGA-BRCA	TCGA-BH-A0HA	2	1	4	7	neg
TCGA-BRCA	TCGA-BH-A0HB	11	8	8	27	neg
TCGA-BRCA	TCGA-BH-A0HI	1	4	2	7	neg
TCGA-BRCA	TCGA-BH-A0HK	5	1	4	10	neg
TCGA-BRCA	TCGA-BH-A0HO	2	0	1	3	neg
TCGA-BRCA	TCGA-BH-A0HP	6	4	2	12	neg
TCGA-BRCA	TCGA-BH-A0HQ	2	1	1	4	neg
TCGA-BRCA	TCGA-BH-A0HU	11	11	11	33	neg
TCGA-BRCA	TCGA-BH-A0HW	9	5	7	21	neg
TCGA-BRCA	TCGA-BH-A0HX	16	15	13	44	pos
TCGA-BRCA	TCGA-BH-A0HY	19	19	11	49	pos
TCGA-BRCA	TCGA-BH-A0W3	3	0	3	6	neg
TCGA-BRCA	TCGA-BH-A0W4	2	0	2	4	neg
TCGA-BRCA	TCGA-BH-A0W5	3	0	2	5	neg
TCGA-BRCA	TCGA-BH-A0W7	6	6	6	18	neg
TCGA-BRCA	TCGA-BH-A0WA	23	26	14	63	pos
TCGA-BRCA	TCGA-BH-A18F	4	0	3	7	neg
TCGA-BRCA	TCGA-BH-A18G	1	3	2	6	neg
TCGA-BRCA	TCGA-BH-A18H	12	10	8	30	neg
TCGA-BRCA	TCGA-BH-A18I	5	2	5	12	neg
TCGA-BRCA	TCGA-BH-A18J	10	6	9	25	neg
TCGA-BRCA	TCGA-BH-A18K	12	8	10	30	neg
TCGA-BRCA	TCGA-BH-A18L	16	4	6	26	neg
TCGA-BRCA	TCGA-BH-A18M	4	4	2	10	neg
TCGA-BRCA	TCGA-BH-A18N	2	1	1	4	neg
TCGA-BRCA	TCGA-BH-A18P	3	1	4	8	neg
TCGA-BRCA	TCGA-BH-A18Q	24	27	11	62	pos
TCGA-BRCA	TCGA-BH-A18R	9	11	7	27	neg
TCGA-BRCA	TCGA-BH-A18S	4	2	4	10	neg
TCGA-BRCA	TCGA-BH-A18T	21	15	17	53	pos
TCGA-BRCA	TCGA-BH-A18U	27	17	10	54	pos
TCGA-BRCA	TCGA-BH-A18V	28	33	24	85	pos
TCGA-BRCA	TCGA-BH-A18V	28	27	29	84	pos
TCGA-BRCA	TCGA-BH-A1EN	11	8	8	27	neg
TCGA-BRCA	TCGA-BH-A1EO	9	3	9	21	neg
TCGA-BRCA	TCGA-BH-A1ES	3	1	6	10	neg
TCGA-BRCA	TCGA-BH-A1ES	11	5	5	21	neg
TCGA-BRCA	TCGA-BH-A1ET	2	0	1	3	neg
TCGA-BRCA	TCGA-BH-A1EU	5	7	5	17	neg
TCGA-BRCA	TCGA-BH-A1EV	13	5	8	26	neg
TCGA-BRCA	TCGA-BH-A1EW	12	8	6	26	neg
TCGA-BRCA	TCGA-BH-A1EX	1	1	0	2	neg
TCGA-BRCA	TCGA-BH-A1EY	12	9	14	35	neg
TCGA-BRCA	TCGA-BH-A1F0	16	15	11	42	pos
TCGA-BRCA	TCGA-BH-A1F2	16	12	11	39	neg
TCGA-BRCA	TCGA-BH-A1F5	3	0	2	5	neg
TCGA-BRCA	TCGA-BH-A1F6	10	16	6	32	neg
TCGA-BRCA	TCGA-BH-A1F8	10	8	12	30	neg
TCGA-BRCA	TCGA-BH-A1FC	21	13	6	40	neg
TCGA-BRCA	TCGA-BH-A1FD	16	11	12	39	neg
TCGA-BRCA	TCGA-BH-A1FE	11	9	6	26	neg
TCGA-BRCA	TCGA-BH-A1FE	0	0	0	0	neg
TCGA-BRCA	TCGA-BH-A1FG	3	1	4	8	neg
TCGA-BRCA	TCGA-BH-A1FJ	1	2	1	4	neg
TCGA-BRCA	TCGA-BH-A1FL	3	4	3	10	neg
TCGA-BRCA	TCGA-BH-A1FM	16	12	5	33	neg
TCGA-BRCA	TCGA-BH-A1FN	25	26	13	64	pos
TCGA-BRCA	TCGA-BH-A1FU	6	10	4	20	neg
TCGA-BRCA	TCGA-BH-A201	5	2	3	10	neg
TCGA-BRCA	TCGA-BH-A202	8	1	4	13	neg
TCGA-BRCA	TCGA-BH-A203	17	20	12	49	pos
TCGA-BRCA	TCGA-BH-A204	9	11	8	28	neg
TCGA-BRCA	TCGA-BH-A208	13	6	7	26	neg
TCGA-BRCA	TCGA-BH-A209	12	10	7	29	neg
TCGA-BRCA	TCGA-BH-A28O	0	0	0	0	neg
TCGA-BRCA	TCGA-BH-A28Q	5	2	4	11	neg
TCGA-BRCA	TCGA-BH-A2L8	2	0	1	3	neg
TCGA-BRCA	TCGA-BH-A42T	8	11	14	33	neg
TCGA-BRCA	TCGA-BH-A42V	3	4	4	11	neg
TCGA-BRCA	TCGA-BH-A5IZ	19	18	18	55	pos
TCGA-BRCA	TCGA-BH-A5J0	18	17	12	47	pos
TCGA-BRCA	TCGA-BH-A6R8	4	3	6	13	neg
TCGA-BRCA	TCGA-BH-A6R9	0	0	0	0	neg
TCGA-BRCA	TCGA-BH-A8FY	3	2	3	8	neg
TCGA-BRCA	TCGA-BH-A8FZ	14	17	12	43	pos
TCGA-BRCA	TCGA-BH-A8G0	1	1	1	3	neg
TCGA-BRCA	TCGA-BH-AB28	4	4	5	13	neg
TCGA-BRCA	TCGA-C8-A12K	19	24	15	58	pos
TCGA-BRCA	TCGA-C8-A12L	30	26	20	76	pos
TCGA-BRCA	TCGA-C8-A12M	12	8	5	25	neg
TCGA-BRCA	TCGA-C8-A12N	4	1	3	8	neg
TCGA-BRCA	TCGA-C8-A12O	13	8	7	28	neg
TCGA-BRCA	TCGA-C8-A12P	20	19	12	51	pos
TCGA-BRCA	TCGA-C8-A12Q	14	14	13	41	neg
TCGA-BRCA	TCGA-C8-A12T	6	9	4	19	neg
TCGA-BRCA	TCGA-C8-A12U	16	18	10	44	pos
TCGA-BRCA	TCGA-C8-A12W	13	7	8	28	neg
TCGA-BRCA	TCGA-C8-A12X	2	2	5	9	neg
TCGA-BRCA	TCGA-C8-A12Y	7	4	6	17	neg
TCGA-BRCA	TCGA-C8-A12Z	11	7	11	29	neg
TCGA-BRCA	TCGA-C8-A130	25	18	10	53	pos
TCGA-BRCA	TCGA-C8-A131	8	5	2	15	neg
TCGA-BRCA	TCGA-C8-A132	15	6	15	36	neg
TCGA-BRCA	TCGA-C8-A133	0	0	0	0	neg
TCGA-BRCA	TCGA-C8-A134	24	32	20	76	pos
TCGA-BRCA	TCGA-C8-A135	11	6	12	29	neg
TCGA-BRCA	TCGA-C8-A137	12	11	11	34	neg
TCGA-BRCA	TCGA-C8-A138	13	10	10	33	neg
TCGA-BRCA	TCGA-C8-A1HE	5	6	5	16	neg
TCGA-BRCA	TCGA-C8-A1HF	9	8	9	26	neg
TCGA-BRCA	TCGA-C8-A1HG	16	8	15	39	neg
TCGA-BRCA	TCGA-C8-A1HI	8	4	4	16	neg
TCGA-BRCA	TCGA-C8-A1HJ	24	25	23	72	pos
TCGA-BRCA	TCGA-C8-A1HK	9	7	6	22	neg
TCGA-BRCA	TCGA-C8-A1HL	8	5	4	17	neg
TCGA-BRCA	TCGA-C8-A1HM	24	19	17	60	pos
TCGA-BRCA	TCGA-C8-A1HN	21	11	5	37	neg
TCGA-BRCA	TCGA-C8-A1HO	7	2	6	15	neg
TCGA-BRCA	TCGA-C8-A26V	11	8	9	28	neg
TCGA-BRCA	TCGA-C8-A26W	13	6	13	32	neg
TCGA-BRCA	TCGA-C8-A26X	11	12	8	31	neg
TCGA-BRCA	TCGA-C8-A26Y	19	14	9	42	pos
TCGA-BRCA	TCGA-C8-A26Z	13	3	6	22	neg
TCGA-BRCA	TCGA-C8-A273	6	6	5	17	neg
TCGA-BRCA	TCGA-C8-A274	10	4	3	17	neg
TCGA-BRCA	TCGA-C8-A275	6	6	5	17	neg
TCGA-BRCA	TCGA-C8-A278	13	10	6	29	neg
TCGA-BRCA	TCGA-C8-A27A	13	15	14	42	pos
TCGA-BRCA	TCGA-C8-A27B	28	22	17	67	pos
TCGA-BRCA	TCGA-C8-A3M7	2	3	1	6	neg
TCGA-BRCA	TCGA-C8-A3M8	9	7	6	22	neg
TCGA-BRCA	TCGA-C8-A8HP	10	8	14	32	neg
TCGA-BRCA	TCGA-C8-A8HQ	8	6	9	23	neg
TCGA-BRCA	TCGA-C8-A8HR	12	11	12	35	neg
TCGA-BRCA	TCGA-C8-A9FZ	7	12	14	33	neg
TCGA-BRCA	TCGA-D8-A13Y	20	24	14	58	pos
TCGA-BRCA	TCGA-D8-A13Z	17	17	3	37	neg
TCGA-BRCA	TCGA-D8-A140	8	7	5	20	neg
TCGA-BRCA	TCGA-D8-A141	3	0	1	4	neg
TCGA-BRCA	TCGA-D8-A143	17	10	7	34	neg
TCGA-BRCA	TCGA-D8-A145	1	3	2	6	neg
TCGA-BRCA	TCGA-D8-A146	4	3	4	11	neg
TCGA-BRCA	TCGA-D8-A147	22	32	15	69	pos
TCGA-BRCA	TCGA-D8-A1J8	4	2	1	7	neg
TCGA-BRCA	TCGA-D8-A1J9	13	8	10	31	neg
TCGA-BRCA	TCGA-D8-A1JA	8	14	6	28	neg
TCGA-BRCA	TCGA-D8-A1JB	13	16	12	41	neg
TCGA-BRCA	TCGA-D8-A1JC	14	6	13	33	neg
TCGA-BRCA	TCGA-D8-A1JD	20	15	5	40	neg
TCGA-BRCA	TCGA-D8-A1JE	7	2	3	12	neg
TCGA-BRCA	TCGA-D8-A1JF	11	8	4	23	neg
TCGA-BRCA	TCGA-D8-A1JG	11	5	11	27	neg
TCGA-BRCA	TCGA-D8-A1JH	0	0	0	0	neg
TCGA-BRCA	TCGA-D8-A1JI	5	4	8	17	neg
TCGA-BRCA	TCGA-D8-A1JJ	10	12	3	25	neg
TCGA-BRCA	TCGA-D8-A1JK	24	19	10	53	pos
TCGA-BRCA	TCGA-D8-A1JL	24	19	8	51	pos
TCGA-BRCA	TCGA-D8-A1JM	17	10	15	42	pos
TCGA-BRCA	TCGA-D8-A1JN	2	2	2	6	neg
TCGA-BRCA	TCGA-D8-A1JP	19	31	19	69	pos
TCGA-BRCA	TCGA-D8-A1JS	2	2	2	6	neg
TCGA-BRCA	TCGA-D8-A1JT	5	4	4	13	neg
TCGA-BRCA	TCGA-D8-A1JU	4	0	2	6	neg
TCGA-BRCA	TCGA-D8-A1X5	19	8	10	37	neg
TCGA-BRCA	TCGA-D8-A1X6	3	1	2	6	neg
TCGA-BRCA	TCGA-D8-A1X7	2	1	1	4	neg
TCGA-BRCA	TCGA-D8-A1X8	5	4	6	15	neg
TCGA-BRCA	TCGA-D8-A1X9	19	24	12	55	pos
TCGA-BRCA	TCGA-D8-A1XA	6	1	5	12	neg
TCGA-BRCA	TCGA-D8-A1XB	4	2	2	8	neg
TCGA-BRCA	TCGA-D8-A1XC	3	0	0	3	neg
TCGA-BRCA	TCGA-D8-A1XD	6	3	5	14	neg
TCGA-BRCA	TCGA-D8-A1XF	12	3	12	27	neg
TCGA-BRCA	TCGA-D8-A1XG	1	4	3	8	neg
TCGA-BRCA	TCGA-D8-A1XJ	18	13	9	40	neg
TCGA-BRCA	TCGA-D8-A1XK	26	28	18	72	pos
TCGA-BRCA	TCGA-D8-A1XL	17	23	7	47	pos
TCGA-BRCA	TCGA-D8-A1XM	6	4	6	16	neg
TCGA-BRCA	TCGA-D8-A1XO	4	5	3	12	neg
TCGA-BRCA	TCGA-D8-A1XQ	29	28	15	72	pos
TCGA-BRCA	TCGA-D8-A1XR	4	4	5	13	neg
TCGA-BRCA	TCGA-D8-A1XS	5	1	4	10	neg
TCGA-BRCA	TCGA-D8-A1XT	16	8	12	36	neg
TCGA-BRCA	TCGA-D8-A1XU	10	4	11	25	neg
TCGA-BRCA	TCGA-D8-A1XV	1	1	0	2	neg
TCGA-BRCA	TCGA-D8-A1XW	20	24	6	50	pos
TCGA-BRCA	TCGA-D8-A1XY	7	10	8	25	neg
TCGA-BRCA	TCGA-D8-A1XZ	11	9	6	26	neg
TCGA-BRCA	TCGA-D8-A1Y0	18	17	9	44	pos
TCGA-BRCA	TCGA-D8-A1Y1	5	2	3	10	neg
TCGA-BRCA	TCGA-D8-A1Y2	5	2	5	12	neg
TCGA-BRCA	TCGA-D8-A1Y3	17	8	10	35	neg
TCGA-BRCA	TCGA-D8-A27E	0	0	0	0	neg
TCGA-BRCA	TCGA-D8-A27F	25	23	29	77	pos
TCGA-BRCA	TCGA-D8-A27G	4	2	4	10	neg
TCGA-BRCA	TCGA-D8-A27H	25	31	19	75	pos
TCGA-BRCA	TCGA-D8-A27I	3	1	2	6	neg
TCGA-BRCA	TCGA-D8-A27K	3	0	1	4	neg
TCGA-BRCA	TCGA-D8-A27L	4	2	3	9	neg
TCGA-BRCA	TCGA-D8-A27M	17	16	15	48	pos
TCGA-BRCA	TCGA-D8-A27N	11	5	6	22	neg
TCGA-BRCA	TCGA-D8-A27P	2	1	1	4	neg
TCGA-BRCA	TCGA-D8-A27R	15	9	13	37	neg
TCGA-BRCA	TCGA-D8-A27T	5	2	3	10	neg
TCGA-BRCA	TCGA-D8-A27V	7	6	5	18	neg
TCGA-BRCA	TCGA-D8-A27W	10	5	6	21	neg
TCGA-BRCA	TCGA-D8-A3Z5	3	1	1	5	neg
TCGA-BRCA	TCGA-D8-A3Z6	5	3	3	11	neg
TCGA-BRCA	TCGA-D8-A4Z1	2	3	1	6	neg
TCGA-BRCA	TCGA-D8-A73U	4	4	5	13	neg
TCGA-BRCA	TCGA-D8-A73W	6	4	5	15	neg
TCGA-BRCA	TCGA-D8-A73X	3	0	1	4	neg
TCGA-BRCA	TCGA-E2-A105	8	5	5	18	neg
TCGA-BRCA	TCGA-E2-A107	6	3	3	12	neg
TCGA-BRCA	TCGA-E2-A108	6	4	4	14	neg
TCGA-BRCA	TCGA-E2-A109	15	10	7	32	neg
TCGA-BRCA	TCGA-E2-A10A	8	4	6	18	neg
TCGA-BRCA	TCGA-E2-A10B	3	1	4	8	neg
TCGA-BRCA	TCGA-E2-A10C	9	9	4	22	neg
TCGA-BRCA	TCGA-E2-A10E	3	0	4	7	neg
TCGA-BRCA	TCGA-E2-A10F	4	4	4	12	neg
TCGA-BRCA	TCGA-E2-A14N	24	26	19	69	pos
TCGA-BRCA	TCGA-E2-A14O	6	0	4	10	neg
TCGA-BRCA	TCGA-E2-A14P	29	15	21	65	pos
TCGA-BRCA	TCGA-E2-A14Q	8	4	6	18	neg
TCGA-BRCA	TCGA-E2-A14R	34	33	18	85	pos
TCGA-BRCA	TCGA-E2-A14S	5	4	5	14	neg
TCGA-BRCA	TCGA-E2-A14T	12	11	7	30	neg
TCGA-BRCA	TCGA-E2-A14U	2	0	1	3	neg
TCGA-BRCA	TCGA-E2-A14V	10	6	8	24	neg
TCGA-BRCA	TCGA-E2-A14W	17	29	15	61	pos
TCGA-BRCA	TCGA-E2-A14X	5	4	3	12	neg
TCGA-BRCA	TCGA-E2-A14Y	8	7	4	19	neg
TCGA-BRCA	TCGA-E2-A14Z	20	12	12	44	pos
TCGA-BRCA	TCGA-E2-A150	20	17	12	49	pos
TCGA-BRCA	TCGA-E2-A152	8	4	6	18	neg
TCGA-BRCA	TCGA-E2-A153	6	0	2	8	neg
TCGA-BRCA	TCGA-E2-A154	6	1	1	8	neg
TCGA-BRCA	TCGA-E2-A155	11	3	12	26	neg
TCGA-BRCA	TCGA-E2-A156	3	1	2	6	neg
TCGA-BRCA	TCGA-E2-A158	27	34	15	76	pos
TCGA-BRCA	TCGA-E2-A159	9	8	9	26	neg
TCGA-BRCA	TCGA-E2-A15A	23	20	15	58	pos
TCGA-BRCA	TCGA-E2-A15A	17	11	17	45	pos
TCGA-BRCA	TCGA-E2-A15C	3	0	2	5	neg
TCGA-BRCA	TCGA-E2-A15D	3	1	2	6	neg
TCGA-BRCA	TCGA-E2-A15E	18	7	8	33	neg
TCGA-BRCA	TCGA-E2-A15E	16	7	7	30	neg
TCGA-BRCA	TCGA-E2-A15F	7	3	6	16	neg
TCGA-BRCA	TCGA-E2-A15G	2	2	1	5	neg
TCGA-BRCA	TCGA-E2-A15H	6	4	5	15	neg
TCGA-BRCA	TCGA-E2-A15I	4	1	2	7	neg
TCGA-BRCA	TCGA-E2-A15J	4	0	2	6	neg
TCGA-BRCA	TCGA-E2-A15K	5	4	2	11	neg
TCGA-BRCA	TCGA-E2-A15K	5	1	2	8	neg
TCGA-BRCA	TCGA-E2-A15L	4	4	1	9	neg
TCGA-BRCA	TCGA-E2-A15M	15	13	11	39	neg
TCGA-BRCA	TCGA-E2-A15O	7	7	7	21	neg
TCGA-BRCA	TCGA-E2-A15P	6	5	6	17	neg
TCGA-BRCA	TCGA-E2-A15R	14	5	8	27	neg
TCGA-BRCA	TCGA-E2-A15S	27	21	14	62	pos
TCGA-BRCA	TCGA-E2-A15T	7	6	6	19	neg
TCGA-BRCA	TCGA-E2-A1AZ	15	15	12	42	pos
TCGA-BRCA	TCGA-E2-A1B0	17	6	12	35	neg
TCGA-BRCA	TCGA-E2-A1B1	1	1	1	3	neg
TCGA-BRCA	TCGA-E2-A1B4	2	0	1	3	neg
TCGA-BRCA	TCGA-E2-A1B5	7	6	5	18	neg
TCGA-BRCA	TCGA-E2-A1BC	6	1	4	11	neg
TCGA-BRCA	TCGA-E2-A1BD	4	2	1	7	neg
TCGA-BRCA	TCGA-E2-A1IE	13	10	9	32	neg
TCGA-BRCA	TCGA-E2-A1IF	3	1	2	6	neg
TCGA-BRCA	TCGA-E2-A1IG	6	2	4	12	neg
TCGA-BRCA	TCGA-E2-A1IH	13	8	7	28	neg
TCGA-BRCA	TCGA-E2-A1II	10	9	10	29	neg
TCGA-BRCA	TCGA-E2-A1IJ	4	1	2	7	neg
TCGA-BRCA	TCGA-E2-A1IK	0	0	0	0	neg
TCGA-BRCA	TCGA-E2-A1IL	5	4	4	13	neg
TCGA-BRCA	TCGA-E2-A1IN	10	3	3	16	neg
TCGA-BRCA	TCGA-E2-A1IO	13	6	11	30	neg
TCGA-BRCA	TCGA-E2-A1IU	3	0	2	5	neg
TCGA-BRCA	TCGA-E2-A1L6	4	2	3	9	neg
TCGA-BRCA	TCGA-E2-A1L7	18	29	15	62	pos
TCGA-BRCA	TCGA-E2-A1L8	6	4	4	14	neg
TCGA-BRCA	TCGA-E2-A1L9	3	1	2	6	neg
TCGA-BRCA	TCGA-E2-A1LA	17	24	17	58	pos
TCGA-BRCA	TCGA-E2-A1LB	7	9	6	22	neg
TCGA-BRCA	TCGA-E2-A1LE	15	14	16	45	pos
TCGA-BRCA	TCGA-E2-A1LG	10	1	4	15	neg
TCGA-BRCA	TCGA-E2-A1LH	28	29	17	74	pos
TCGA-BRCA	TCGA-E2-A1LI	23	10	10	43	pos
TCGA-BRCA	TCGA-E2-A1LK	9	7	8	24	neg
TCGA-BRCA	TCGA-E2-A1LL	16	25	11	52	pos
TCGA-BRCA	TCGA-E2-A2P5	7	6	4	17	neg
TCGA-BRCA	TCGA-E2-A2P6	5	4	5	14	neg
TCGA-BRCA	TCGA-E2-A3DX	1	0	1	2	neg
TCGA-BRCA	TCGA-E2-A56Z	13	13	5	31	neg
TCGA-BRCA	TCGA-E2-A570	3	0	2	5	neg
TCGA-BRCA	TCGA-E2-A573	17	11	15	43	pos
TCGA-BRCA	TCGA-E2-A574	18	16	10	44	pos
TCGA-BRCA	TCGA-E2-A576	7	4	12	23	neg
TCGA-BRCA	TCGA-E2-A9RU	21	25	8	54	pos
TCGA-BRCA	TCGA-E9-A1N3	0	3	1	4	neg
TCGA-BRCA	TCGA-E9-A1N4	6	2	6	14	neg
TCGA-BRCA	TCGA-E9-A1N5	7	2	5	14	neg
TCGA-BRCA	TCGA-E9-A1N6	8	7	3	18	neg
TCGA-BRCA	TCGA-E9-A1N8	11	11	6	28	neg
TCGA-BRCA	TCGA-E9-A1N9	23	18	9	50	pos
TCGA-BRCA	TCGA-E9-A1NA	18	13	11	42	pos
TCGA-BRCA	TCGA-E9-A1NC	25	30	20	75	pos
TCGA-BRCA	TCGA-E9-A1ND	18	21	3	42	pos
TCGA-BRCA	TCGA-E9-A1NE	3	3	0	6	neg
TCGA-BRCA	TCGA-E9-A1NF	22	13	11	46	pos
TCGA-BRCA	TCGA-E9-A1NG	6	5	3	14	neg
TCGA-BRCA	TCGA-E9-A1NH	6	5	2	13	neg
TCGA-BRCA	TCGA-E9-A1NI	8	10	5	23	neg
TCGA-BRCA	TCGA-E9-A1QZ	5	1	3	9	neg
TCGA-BRCA	TCGA-E9-A1R0	4	1	2	7	neg
TCGA-BRCA	TCGA-E9-A1R2	19	20	15	54	pos
TCGA-BRCA	TCGA-E9-A1R3	5	1	3	9	neg
TCGA-BRCA	TCGA-E9-A1R4	15	16	9	40	neg
TCGA-BRCA	TCGA-E9-A1R5	6	3	4	13	neg
TCGA-BRCA	TCGA-E9-A1R6	6	5	2	13	neg
TCGA-BRCA	TCGA-E9-A1R7	15	8	14	37	neg
TCGA-BRCA	TCGA-E9-A1RA	2	1	1	4	neg
TCGA-BRCA	TCGA-E9-A1RB	14	7	9	30	neg
TCGA-BRCA	TCGA-E9-A1RC	7	7	2	16	neg
TCGA-BRCA	TCGA-E9-A1RD	2	0	1	3	neg
TCGA-BRCA	TCGA-E9-A1RE	16	14	12	42	pos
TCGA-BRCA	TCGA-E9-A1RF	18	20	11	49	pos
TCGA-BRCA	TCGA-E9-A1RG	20	15	12	47	pos
TCGA-BRCA	TCGA-E9-A1RH	18	11	10	39	neg
TCGA-BRCA	TCGA-E9-A1RI	6	3	4	13	neg
TCGA-BRCA	TCGA-E9-A226	8	6	8	22	neg
TCGA-BRCA	TCGA-E9-A227	2	0	1	3	neg
TCGA-BRCA	TCGA-E9-A228	8	6	12	26	neg
TCGA-BRCA	TCGA-E9-A229	7	8	8	23	neg
TCGA-BRCA	TCGA-E9-A22A	12	5	9	26	neg
TCGA-BRCA	TCGA-E9-A22B	7	7	8	22	neg
TCGA-BRCA	TCGA-E9-A22D	17	13	5	35	neg
TCGA-BRCA	TCGA-E9-A22E	23	28	16	67	pos
TCGA-BRCA	TCGA-E9-A22G	26	33	20	79	pos
TCGA-BRCA	TCGA-E9-A22H	4	2	3	9	neg
TCGA-BRCA	TCGA-E9-A243	17	13	12	42	pos
TCGA-BRCA	TCGA-E9-A244	30	33	14	77	pos
TCGA-BRCA	TCGA-E9-A245	1	1	0	2	neg
TCGA-BRCA	TCGA-E9-A247	18	15	11	44	pos
TCGA-BRCA	TCGA-E9-A248	9	4	1	14	neg
TCGA-BRCA	TCGA-E9-A249	3	0	1	4	neg
TCGA-BRCA	TCGA-E9-A24A	4	0	2	6	neg
TCGA-BRCA	TCGA-E9-A295	9	7	5	21	neg
TCGA-BRCA	TCGA-E9-A2JS	26	21	14	61	pos
TCGA-BRCA	TCGA-E9-A2JT	0	0	0	0	neg
TCGA-BRCA	TCGA-E9-A3HO	15	28	11	54	pos
TCGA-BRCA	TCGA-E9-A3Q9	1	1	0	2	neg
TCGA-BRCA	TCGA-E9-A3QA	24	20	12	56	pos
TCGA-BRCA	TCGA-E9-A3X8	3	0	2	5	neg
TCGA-BRCA	TCGA-E9-A54X	2	2	1	5	neg
TCGA-BRCA	TCGA-E9-A54Y	12	13	9	34	neg
TCGA-BRCA	TCGA-E9-A5FL	21	22	22	65	pos
TCGA-BRCA	TCGA-E9-A5UO	7	5	8	20	neg
TCGA-BRCA	TCGA-E9-A5UP	7	0	5	12	neg
TCGA-BRCA	TCGA-E9-A6HE	5	2	5	12	neg
TCGA-BRCA	TCGA-EW-A1IW	4	6	10	20	neg
TCGA-BRCA	TCGA-EW-A1IX	4	4	6	14	neg
TCGA-BRCA	TCGA-EW-A1IY	0	0	1	1	neg
TCGA-BRCA	TCGA-EW-A1IZ	2	2	2	6	neg
TCGA-BRCA	TCGA-EW-A1J1	7	6	6	19	neg
TCGA-BRCA	TCGA-EW-A1J2	5	4	4	13	neg
TCGA-BRCA	TCGA-EW-A1J3	6	3	4	13	neg
TCGA-BRCA	TCGA-EW-A1J5	9	1	6	16	neg
TCGA-BRCA	TCGA-EW-A1J6	16	8	13	37	neg
TCGA-BRCA	TCGA-EW-A1OV	13	11	12	36	neg
TCGA-BRCA	TCGA-EW-A1OW	16	8	10	34	neg
TCGA-BRCA	TCGA-EW-A1OX	3	3	4	10	neg
TCGA-BRCA	TCGA-EW-A1OY	17	14	9	40	neg
TCGA-BRCA	TCGA-EW-A1OZ	19	20	12	51	pos
TCGA-BRCA	TCGA-EW-A1P0	8	8	5	21	neg
TCGA-BRCA	TCGA-EW-A1P1	0	0	0	0	neg
TCGA-BRCA	TCGA-EW-A1P3	4	2	3	9	neg
TCGA-BRCA	TCGA-EW-A1P4	23	24	20	67	pos
TCGA-BRCA	TCGA-EW-A1P5	8	5	3	16	neg
TCGA-BRCA	TCGA-EW-A1P6	2	1	2	5	neg
TCGA-BRCA	TCGA-EW-A1P7	4	5	5	14	neg
TCGA-BRCA	TCGA-EW-A1P8	19	8	12	39	neg
TCGA-BRCA	TCGA-EW-A1PA	9	8	9	26	neg
TCGA-BRCA	TCGA-EW-A1PB	25	18	29	72	pos
TCGA-BRCA	TCGA-EW-A1PC	22	13	6	41	neg
TCGA-BRCA	TCGA-EW-A1PD	15	25	14	54	pos
TCGA-BRCA	TCGA-EW-A1PE	4	0	2	6	neg
TCGA-BRCA	TCGA-EW-A1PF	9	8	4	21	neg
TCGA-BRCA	TCGA-EW-A1PG	0	0	0	0	neg
TCGA-BRCA	TCGA-EW-A1PH	16	13	9	38	neg
TCGA-BRCA	TCGA-EW-A2FR	12	2	5	19	neg
TCGA-BRCA	TCGA-EW-A2FS	9	5	9	23	neg
TCGA-BRCA	TCGA-EW-A2FV	9	4	3	16	neg
TCGA-BRCA	TCGA-EW-A2FW	5	2	4	11	neg
TCGA-BRCA	TCGA-EW-A3E8	6	6	5	17	neg
TCGA-BRCA	TCGA-EW-A3U0	33	27	17	77	pos
TCGA-BRCA	TCGA-EW-A423	8	6	8	22	neg
TCGA-BRCA	TCGA-EW-A424	13	22	26	61	pos
TCGA-BRCA	TCGA-EW-A6S9	1	4	5	10	neg
TCGA-BRCA	TCGA-EW-A6SA	16	14	9	39	neg
TCGA-BRCA	TCGA-EW-A6SB	15	9	8	32	neg
TCGA-BRCA	TCGA-EW-A6SC	7	5	5	17	neg
TCGA-BRCA	TCGA-EW-A6SD	17	11	17	45	pos
TCGA-BRCA	TCGA-GI-A2C8	19	14	10	43	pos
TCGA-BRCA	TCGA-GI-A2C9	20	22	18	60	pos
TCGA-BRCA	TCGA-GM-A2D9	8	6	5	19	neg
TCGA-BRCA	TCGA-GM-A2DA	7	2	4	13	neg
TCGA-BRCA	TCGA-GM-A2DB	13	12	7	32	neg
TCGA-BRCA	TCGA-GM-A2DC	9	4	8	21	neg
TCGA-BRCA	TCGA-GM-A2DD	15	15	2	32	neg
TCGA-BRCA	TCGA-GM-A2DF	18	17	13	48	pos
TCGA-BRCA	TCGA-GM-A2DH	21	13	8	42	pos
TCGA-BRCA	TCGA-GM-A2DI	5	0	3	8	neg
TCGA-BRCA	TCGA-GM-A2DK	8	2	8	18	neg
TCGA-BRCA	TCGA-GM-A2DL	6	6	6	18	neg
TCGA-BRCA	TCGA-GM-A2DM	0	2	1	3	neg
TCGA-BRCA	TCGA-GM-A2DN	3	0	1	4	neg
TCGA-BRCA	TCGA-GM-A2DO	0	0	0	0	neg
TCGA-BRCA	TCGA-GM-A3NW	5	6	3	14	neg
TCGA-BRCA	TCGA-GM-A3NY	3	6	3	12	neg
TCGA-BRCA	TCGA-GM-A3XL	22	27	23	72	pos
TCGA-BRCA	TCGA-GM-A3XN	2	0	2	4	neg
TCGA-BRCA	TCGA-GM-A4E0	6	4	8	18	neg
TCGA-BRCA	TCGA-GM-A5PV	1	0	2	3	neg
TCGA-BRCA	TCGA-GM-A5PX	4	3	5	12	neg
TCGA-BRCA	TCGA-HN-A2NL	27	20	21	68	pos
TCGA-BRCA	TCGA-HN-A2OB	3	3	1	7	neg
TCGA-BRCA	TCGA-JL-A3YW	19	26	11	56	pos
TCGA-BRCA	TCGA-JL-A3YX	8	9	4	21	neg
TCGA-BRCA	TCGA-LD-A66U	5	3	4	12	neg
TCGA-BRCA	TCGA-LD-A74U	3	1	3	7	neg
TCGA-BRCA	TCGA-LD-A7W5	17	11	13	41	neg
TCGA-BRCA	TCGA-LD-A7W6	6	4	4	14	neg
TCGA-BRCA	TCGA-LL-A440	1	0	0	1	neg
TCGA-BRCA	TCGA-LL-A441	24	39	21	84	pos
TCGA-BRCA	TCGA-LL-A442	3	4	19	26	neg
TCGA-BRCA	TCGA-LL-A50Y	4	2	3	9	neg
TCGA-BRCA	TCGA-LL-A5YL	5	11	11	27	neg
TCGA-BRCA	TCGA-LL-A5YM	13	4	11	28	neg
TCGA-BRCA	TCGA-LL-A5YN	11	11	12	34	neg
TCGA-BRCA	TCGA-LL-A5YP	29	31	19	79	pos
TCGA-BRCA	TCGA-LL-A6FP	7	8	6	21	neg
TCGA-BRCA	TCGA-LL-A6FQ	3	1	4	8	neg
TCGA-BRCA	TCGA-LL-A6FR	21	14	15	50	pos
TCGA-BRCA	TCGA-LL-A73Y	15	6	8	29	neg
TCGA-BRCA	TCGA-LL-A73Z	12	13	7	32	neg
TCGA-BRCA	TCGA-LL-A740	3	1	3	7	neg
TCGA-BRCA	TCGA-LL-A7SZ	25	18	10	53	pos
TCGA-BRCA	TCGA-LL-A7T0	15	10	9	34	neg
TCGA-BRCA	TCGA-LL-A8F5	30	32	23	85	pos
TCGA-BRCA	TCGA-LL-A9Q3	6	3	5	14	neg
TCGA-BRCA	TCGA-LQ-A4E4	7	6	8	21	neg
TCGA-BRCA	TCGA-MS-A51U	7	0	2	9	neg
TCGA-BRCA	TCGA-OK-A5Q2	5	3	3	11	neg
TCGA-BRCA	TCGA-OL-A5D6	6	8	5	19	neg
TCGA-BRCA	TCGA-OL-A5D7	16	8	19	43	pos
TCGA-BRCA	TCGA-OL-A5D8	6	8	6	20	neg
TCGA-BRCA	TCGA-OL-A5DA	7	5	6	18	neg
TCGA-BRCA	TCGA-OL-A5RU	1	1	0	2	neg
TCGA-BRCA	TCGA-OL-A5RV	1	1	2	4	neg
TCGA-BRCA	TCGA-OL-A5RW	23	35	18	76	pos
TCGA-BRCA	TCGA-OL-A5RX	3	1	2	6	neg
TCGA-BRCA	TCGA-OL-A5RY	0	2	0	2	neg
TCGA-BRCA	TCGA-OL-A5RZ	13	9	4	26	neg
TCGA-BRCA	TCGA-OL-A5S0	23	19	11	53	pos
TCGA-BRCA	TCGA-OL-A66H	0	0	0	0	neg
TCGA-BRCA	TCGA-OL-A66I	21	19	11	51	pos
TCGA-BRCA	TCGA-OL-A66J	4	1	4	9	neg
TCGA-BRCA	TCGA-OL-A66K	3	2	3	8	neg
TCGA-BRCA	TCGA-OL-A66L	6	1	2	9	neg
TCGA-BRCA	TCGA-OL-A66N	3	2	1	6	neg
TCGA-BRCA	TCGA-OL-A66O	4	2	4	10	neg
TCGA-BRCA	TCGA-OL-A66P	8	15	5	28	neg
TCGA-BRCA	TCGA-OL-A6VO	19	16	7	42	pos
TCGA-BRCA	TCGA-OL-A6VQ	4	1	1	6	neg
TCGA-BRCA	TCGA-OL-A6VR	5	4	4	13	neg
TCGA-BRCA	TCGA-OL-A97C	2	5	3	10	neg
TCGA-BRCA	TCGA-PE-A5DD	5	9	7	21	neg
TCGA-BRCA	TCGA-PE-A5DE	7	4	5	16	neg
TCGA-BRCA	TCGA-PL-A8LV	22	17	16	55	pos
TCGA-BRCA	TCGA-PL-A8LX	5	4	3	12	neg
TCGA-BRCA	TCGA-PL-A8LY	0	0	0	0	neg
TCGA-BRCA	TCGA-PL-A8LZ	24	28	12	64	pos
TCGA-BRCA	TCGA-S3-A6ZF	16	13	9	38	neg
TCGA-BRCA	TCGA-S3-A6ZG	9	7	4	20	neg
TCGA-BRCA	TCGA-S3-A6ZH	8	3	8	19	neg
TCGA-BRCA	TCGA-S3-AA0Z	15	8	12	35	neg
TCGA-BRCA	TCGA-S3-AA10	22	26	16	64	pos
TCGA-BRCA	TCGA-S3-AA11	1	3	1	5	neg
TCGA-BRCA	TCGA-S3-AA12	7	6	6	19	neg
TCGA-BRCA	TCGA-S3-AA14	7	7	7	21	neg
TCGA-BRCA	TCGA-S3-AA17	23	33	16	72	pos
TCGA-BRCA	TCGA-UL-AAZ6	15	15	6	36	neg
TCGA-BRCA	TCGA-UU-A93S	21	14	13	48	pos
TCGA-BRCA	TCGA-V7-A7HQ	3	2	4	9	neg
TCGA-BRCA	TCGA-W8-A86G	6	2	3	11	neg
TCGA-BRCA	TCGA-WT-AB41	13	5	10	28	neg
TCGA-BRCA	TCGA-WT-AB44	5	0	6	11	neg
TCGA-BRCA	TCGA-XX-A899	4	5	5	14	neg
TCGA-BRCA	TCGA-XX-A89A	5	0	7	12	neg
TCGA-BRCA	TCGA-Z7-A8R5	12	8	2	22	neg
TCGA-BRCA	TCGA-Z7-A8R6	9	4	5	18	neg
TCGA-BLCA	TCGA-2F-A9KO	16	13	12	41	neg
TCGA-BLCA	TCGA-2F-A9KP	12	10	6	28	neg
TCGA-BLCA	TCGA-2F-A9KQ	4	2	3	9	neg
TCGA-BLCA	TCGA-2F-A9KR	4	2	4	10	neg
TCGA-BLCA	TCGA-2F-A9KT	12	9	5	26	neg
TCGA-BLCA	TCGA-2F-A9KW	19	16	13	48	pos
TCGA-BLCA	TCGA-4Z-AA7M	21	17	8	46	pos
TCGA-BLCA	TCGA-4Z-AA7O	6	3	3	12	neg
TCGA-BLCA	TCGA-4Z-AA7Q	13	13	15	41	neg
TCGA-BLCA	TCGA-4Z-AA7R	19	22	10	51	pos
TCGA-BLCA	TCGA-4Z-AA7S	6	3	1	10	neg
TCGA-BLCA	TCGA-4Z-AA7W	18	22	15	55	pos
TCGA-BLCA	TCGA-4Z-AA7Y	3	3	1	7	neg
TCGA-BLCA	TCGA-4Z-AA80	31	23	10	64	pos
TCGA-BLCA	TCGA-4Z-AA81	11	5	2	18	neg
TCGA-BLCA	TCGA-4Z-AA82	9	12	2	23	neg
TCGA-BLCA	TCGA-4Z-AA83	1	1	1	3	neg
TCGA-BLCA	TCGA-4Z-AA84	26	27	15	68	pos
TCGA-BLCA	TCGA-4Z-AA86	18	13	13	44	pos
TCGA-BLCA	TCGA-4Z-AA87	22	24	8	54	pos
TCGA-BLCA	TCGA-4Z-AA89	3	5	2	10	neg
TCGA-BLCA	TCGA-5N-A9KI	14	11	6	31	neg
TCGA-BLCA	TCGA-5N-A9KM	13	9	12	34	neg
TCGA-BLCA	TCGA-BL-A0C8	12	18	7	37	neg
TCGA-BLCA	TCGA-BL-A13I	2	1	2	5	neg
TCGA-BLCA	TCGA-BL-A13J	21	13	9	43	pos
TCGA-BLCA	TCGA-BL-A3JM	4	2	1	7	neg
TCGA-BLCA	TCGA-BL-A5ZZ	4	5	4	13	neg
TCGA-BLCA	TCGA-BT-A0S7	14	6	2	22	neg
TCGA-BLCA	TCGA-BT-A0YX	5	7	4	16	neg
TCGA-BLCA	TCGA-BT-A20J	20	23	8	51	pos
TCGA-BLCA	TCGA-BT-A20N	20	21	22	63	pos
TCGA-BLCA	TCGA-BT-A20O	1	2	1	4	neg
TCGA-BLCA	TCGA-BT-A20P	3	4	4	11	neg
TCGA-BLCA	TCGA-BT-A20Q	5	2	4	11	neg
TCGA-BLCA	TCGA-BT-A20R	14	8	5	27	neg
TCGA-BLCA	TCGA-BT-A20T	3	11	11	25	neg
TCGA-BLCA	TCGA-BT-A20U	3	3	3	9	neg
TCGA-BLCA	TCGA-BT-A20V	22	13	4	39	neg
TCGA-BLCA	TCGA-BT-A20W	9	6	3	18	neg
TCGA-BLCA	TCGA-BT-A20X	7	6	5	18	neg
TCGA-BLCA	TCGA-BT-A2LA	13	11	13	37	neg
TCGA-BLCA	TCGA-BT-A2LB	10	7	6	23	neg
TCGA-BLCA	TCGA-BT-A2LD	12	12	9	33	neg
TCGA-BLCA	TCGA-BT-A3PH	9	5	5	19	neg
TCGA-BLCA	TCGA-BT-A3PJ	22	14	7	43	pos
TCGA-BLCA	TCGA-BT-A3PK	3	11	7	21	neg
TCGA-BLCA	TCGA-BT-A42B	5	7	12	24	neg
TCGA-BLCA	TCGA-BT-A42C	23	20	10	53	pos
TCGA-BLCA	TCGA-BT-A42E	22	14	20	56	pos
TCGA-BLCA	TCGA-BT-A42F	19	15	8	42	pos
TCGA-BLCA	TCGA-C4-A0EZ	9	5	3	17	neg
TCGA-BLCA	TCGA-C4-A0F0	11	6	10	27	neg
TCGA-BLCA	TCGA-C4-A0F6	7	5	5	17	neg
TCGA-BLCA	TCGA-CF-A1HR	8	4	2	14	neg
TCGA-BLCA	TCGA-CF-A1HS	17	14	14	45	pos
TCGA-BLCA	TCGA-CF-A27C	5	4	4	13	neg
TCGA-BLCA	TCGA-CF-A3MF	1	1	0	2	neg
TCGA-BLCA	TCGA-CF-A3MG	7	4	5	16	neg
TCGA-BLCA	TCGA-CF-A3MH	5	1	4	10	neg
TCGA-BLCA	TCGA-CF-A3MI	9	6	3	18	neg
TCGA-BLCA	TCGA-CF-A47S	6	5	6	17	neg
TCGA-BLCA	TCGA-CF-A47T	4	1	2	7	neg
TCGA-BLCA	TCGA-CF-A47V	4	2	1	7	neg
TCGA-BLCA	TCGA-CF-A47W	0	0	0	0	neg
TCGA-BLCA	TCGA-CF-A47X	6	3	2	11	neg
TCGA-BLCA	TCGA-CF-A47Y	1	0	1	2	neg
TCGA-BLCA	TCGA-CF-A5U8	0	0	0	0	neg
TCGA-BLCA	TCGA-CF-A5UA	12	5	5	22	neg
TCGA-BLCA	TCGA-CF-A7I0	3	4	4	11	neg
TCGA-BLCA	TCGA-CF-A8HX	5	7	6	18	neg
TCGA-BLCA	TCGA-CF-A8HY	9	5	8	22	neg
TCGA-BLCA	TCGA-CF-A9FF	5	2	2	9	neg
TCGA-BLCA	TCGA-CF-A9FH	2	0	2	4	neg
TCGA-BLCA	TCGA-CF-A9FL	5	6	1	12	neg
TCGA-BLCA	TCGA-CF-A9FM	0	2	1	3	neg
TCGA-BLCA	TCGA-CU-A0YN	14	9	8	31	neg
TCGA-BLCA	TCGA-CU-A0YO	1	8	3	12	neg
TCGA-BLCA	TCGA-CU-A0YR	21	18	15	54	pos
TCGA-BLCA	TCGA-CU-A3KJ	20	16	8	44	pos
TCGA-BLCA	TCGA-CU-A3QU	14	10	14	38	neg
TCGA-BLCA	TCGA-CU-A3YL	3	4	6	13	neg
TCGA-BLCA	TCGA-CU-A5W6	7	12	9	28	neg
TCGA-BLCA	TCGA-CU-A72E	3	0	2	5	neg
TCGA-BLCA	TCGA-DK-A1A3	13	7	6	26	neg
TCGA-BLCA	TCGA-DK-A1A5	20	12	5	37	neg
TCGA-BLCA	TCGA-DK-A1A7	23	16	10	49	pos
TCGA-BLCA	TCGA-DK-A1AA	2	1	0	3	neg
TCGA-BLCA	TCGA-DK-A1AB	4	1	4	9	neg
TCGA-BLCA	TCGA-DK-A1AC	16	19	9	44	pos
TCGA-BLCA	TCGA-DK-A1AD	15	17	6	38	neg
TCGA-BLCA	TCGA-DK-A1AE	5	11	0	16	neg
TCGA-BLCA	TCGA-DK-A1AF	1	1	1	3	neg
TCGA-BLCA	TCGA-DK-A1AG	0	0	0	0	neg
TCGA-BLCA	TCGA-DK-A2HX	12	10	2	24	neg
TCGA-BLCA	TCGA-DK-A2I1	11	5	5	21	neg
TCGA-BLCA	TCGA-DK-A2I2	12	12	8	32	neg
TCGA-BLCA	TCGA-DK-A2I4	9	10	6	25	neg
TCGA-BLCA	TCGA-DK-A2I6	22	22	10	54	pos
TCGA-BLCA	TCGA-DK-A3IK	22	16	9	47	pos
TCGA-BLCA	TCGA-DK-A3IL	8	7	7	22	neg
TCGA-BLCA	TCGA-DK-A3IM	28	15	17	60	pos
TCGA-BLCA	TCGA-DK-A3IN	12	6	7	25	neg
TCGA-BLCA	TCGA-DK-A3IQ	5	10	11	26	neg
TCGA-BLCA	TCGA-DK-A3IS	5	7	3	15	neg
TCGA-BLCA	TCGA-DK-A3IT	13	5	5	23	neg
TCGA-BLCA	TCGA-DK-A3IU	5	4	2	11	neg
TCGA-BLCA	TCGA-DK-A3IV	13	8	8	29	neg
TCGA-BLCA	TCGA-DK-A3WW	2	1	2	5	neg
TCGA-BLCA	TCGA-DK-A3WX	6	2	6	14	neg
TCGA-BLCA	TCGA-DK-A3X1	19	11	10	40	neg
TCGA-BLCA	TCGA-DK-A3X2	13	8	8	29	neg
TCGA-BLCA	TCGA-DK-A6AV	16	8	11	35	neg
TCGA-BLCA	TCGA-DK-A6AW	1	0	2	3	neg
TCGA-BLCA	TCGA-DK-A6B0	1	0	0	1	neg
TCGA-BLCA	TCGA-DK-A6B1	6	5	3	14	neg
TCGA-BLCA	TCGA-DK-A6B2	15	13	10	38	neg
TCGA-BLCA	TCGA-DK-A6B5	13	10	22	45	pos
TCGA-BLCA	TCGA-DK-A6B6	10	6	12	28	neg
TCGA-BLCA	TCGA-DK-AA6L	23	15	7	45	pos
TCGA-BLCA	TCGA-DK-AA6M	6	4	4	14	neg
TCGA-BLCA	TCGA-DK-AA6P	27	22	9	58	pos
TCGA-BLCA	TCGA-DK-AA6Q	11	7	8	26	neg
TCGA-BLCA	TCGA-DK-AA6R	20	23	19	62	pos
TCGA-BLCA	TCGA-DK-AA6S	9	7	12	28	neg
TCGA-BLCA	TCGA-DK-AA6T	7	4	3	14	neg
TCGA-BLCA	TCGA-DK-AA6U	14	11	5	30	neg
TCGA-BLCA	TCGA-DK-AA6W	17	23	11	51	pos
TCGA-BLCA	TCGA-DK-AA6X	5	3	9	17	neg
TCGA-BLCA	TCGA-DK-AA71	3	7	3	13	neg
TCGA-BLCA	TCGA-DK-AA74	13	8	10	31	neg
TCGA-BLCA	TCGA-DK-AA76	11	11	11	33	neg
TCGA-BLCA	TCGA-DK-AA77	8	6	8	22	neg
TCGA-BLCA	TCGA-E5-A2PC	9	6	7	22	neg
TCGA-BLCA	TCGA-E5-A4TZ	22	13	13	48	pos
TCGA-BLCA	TCGA-E5-A4U1	15	10	5	30	neg
TCGA-BLCA	TCGA-E7-A3X6	8	6	9	23	neg
TCGA-BLCA	TCGA-E7-A3Y1	4	2	3	9	neg
TCGA-BLCA	TCGA-E7-A4IJ	24	18	13	55	pos
TCGA-BLCA	TCGA-E7-A4XJ	0	2	1	3	neg
TCGA-BLCA	TCGA-E7-A519	0	2	1	3	neg
TCGA-BLCA	TCGA-E7-A541	20	12	1	33	neg
TCGA-BLCA	TCGA-E7-A5KE	12	11	8	31	neg
TCGA-BLCA	TCGA-E7-A5KF	4	3	3	10	neg
TCGA-BLCA	TCGA-E7-A677	4	3	4	11	neg
TCGA-BLCA	TCGA-E7-A678	0	0	0	0	neg
TCGA-BLCA	TCGA-E7-A6MD	12	8	9	29	neg
TCGA-BLCA	TCGA-E7-A6ME	9	4	9	22	neg
TCGA-BLCA	TCGA-E7-A6MF	0	0	0	0	neg
TCGA-BLCA	TCGA-E7-A7DU	4	2	1	7	neg
TCGA-BLCA	TCGA-E7-A7DV	21	13	13	47	pos
TCGA-BLCA	TCGA-E7-A7PW	13	16	9	38	neg
TCGA-BLCA	TCGA-E7-A7XN	2	2	4	8	neg
TCGA-BLCA	TCGA-E7-A85H	25	35	14	74	pos
TCGA-BLCA	TCGA-E7-A8O7	3	3	3	9	neg
TCGA-BLCA	TCGA-E7-A97P	5	3	4	12	neg
TCGA-BLCA	TCGA-E7-A97Q	14	14	12	40	neg
TCGA-BLCA	TCGA-FD-A3B3	5	5	1	11	neg
TCGA-BLCA	TCGA-FD-A3B4	14	11	6	31	neg
TCGA-BLCA	TCGA-FD-A3B5	20	22	5	47	pos
TCGA-BLCA	TCGA-FD-A3B6	10	16	6	32	neg
TCGA-BLCA	TCGA-FD-A3B7	8	9	11	28	neg
TCGA-BLCA	TCGA-FD-A3N5	13	14	6	33	neg
TCGA-BLCA	TCGA-FD-A3N6	4	3	2	9	neg
TCGA-BLCA	TCGA-FD-A3NA	14	7	6	27	neg
TCGA-BLCA	TCGA-FD-A3SJ	20	23	12	55	pos
TCGA-BLCA	TCGA-FD-A3SL	16	15	13	44	pos
TCGA-BLCA	TCGA-FD-A3SM	4	0	3	7	neg
TCGA-BLCA	TCGA-FD-A3SN	12	9	16	37	neg
TCGA-BLCA	TCGA-FD-A3SO	7	2	9	18	neg
TCGA-BLCA	TCGA-FD-A3SP	7	7	5	19	neg
TCGA-BLCA	TCGA-FD-A3SQ	6	7	5	18	neg
TCGA-BLCA	TCGA-FD-A3SR	19	17	9	45	pos
TCGA-BLCA	TCGA-FD-A3SS	10	11	13	34	neg
TCGA-BLCA	TCGA-FD-A43N	17	19	3	39	neg
TCGA-BLCA	TCGA-FD-A43P	17	14	8	39	neg
TCGA-BLCA	TCGA-FD-A43S	0	0	0	0	neg
TCGA-BLCA	TCGA-FD-A43U	13	13	8	34	neg
TCGA-BLCA	TCGA-FD-A43X	7	3	3	13	neg
TCGA-BLCA	TCGA-FD-A43Y	12	8	18	38	neg
TCGA-BLCA	TCGA-FD-A5BR	9	11	7	27	neg
TCGA-BLCA	TCGA-FD-A5BS	0	1	0	1	neg
TCGA-BLCA	TCGA-FD-A5BT	8	7	4	19	neg
TCGA-BLCA	TCGA-FD-A5BU	10	5	8	23	neg
TCGA-BLCA	TCGA-FD-A5BV	10	10	13	33	neg
TCGA-BLCA	TCGA-FD-A5BX	4	1	3	8	neg
TCGA-BLCA	TCGA-FD-A5BY	18	9	14	41	neg
TCGA-BLCA	TCGA-FD-A5BZ	12	8	4	24	neg
TCGA-BLCA	TCGA-FD-A5C0	16	7	9	32	neg
TCGA-BLCA	TCGA-FD-A5C1	10	10	10	30	neg
TCGA-BLCA	TCGA-FD-A62N	13	6	14	33	neg
TCGA-BLCA	TCGA-FD-A62O	10	6	4	20	neg
TCGA-BLCA	TCGA-FD-A62P	20	20	6	46	pos
TCGA-BLCA	TCGA-FD-A62S	9	4	10	23	neg
TCGA-BLCA	TCGA-FD-A6TA	9	3	9	21	neg
TCGA-BLCA	TCGA-FD-A6TB	8	1	10	19	neg
TCGA-BLCA	TCGA-FD-A6TC	20	14	11	45	pos
TCGA-BLCA	TCGA-FD-A6TD	10	11	8	29	neg
TCGA-BLCA	TCGA-FD-A6TE	13	7	12	32	neg
TCGA-BLCA	TCGA-FD-A6TF	19	14	8	41	neg
TCGA-BLCA	TCGA-FD-A6TG	13	17	2	32	neg
TCGA-BLCA	TCGA-FD-A6TH	16	12	9	37	neg
TCGA-BLCA	TCGA-FD-A6TI	4	3	0	7	neg
TCGA-BLCA	TCGA-FD-A6TK	16	15	11	42	pos
TCGA-BLCA	TCGA-FJ-A3Z7	23	17	8	48	pos
TCGA-BLCA	TCGA-FJ-A3Z9	1	2	1	4	neg
TCGA-BLCA	TCGA-FJ-A3ZE	13	10	9	32	neg
TCGA-BLCA	TCGA-FJ-A3ZF	13	15	5	33	neg
TCGA-BLCA	TCGA-FJ-A871	2	3	3	8	neg
TCGA-BLCA	TCGA-FT-A3EE	9	6	8	23	neg
TCGA-BLCA	TCGA-FT-A61P	8	10	4	22	neg
TCGA-BLCA	TCGA-G2-A2EF	18	15	7	40	neg
TCGA-BLCA	TCGA-G2-A2EJ	7	4	9	20	neg
TCGA-BLCA	TCGA-G2-A2EK	6	8	7	21	neg
TCGA-BLCA	TCGA-G2-A2EL	6	6	7	19	neg
TCGA-BLCA	TCGA-G2-A2EO	7	3	1	11	neg
TCGA-BLCA	TCGA-G2-A2ES	10	2	4	16	neg
TCGA-BLCA	TCGA-G2-A3IB	7	2	7	16	neg
TCGA-BLCA	TCGA-G2-A3IE	14	16	11	41	neg
TCGA-BLCA	TCGA-G2-A3VY	24	23	12	59	pos
TCGA-BLCA	TCGA-G2-AA3B	19	22	24	65	pos
TCGA-BLCA	TCGA-G2-AA3C	4	3	3	10	neg
TCGA-BLCA	TCGA-G2-AA3D	11	7	11	29	neg
TCGA-BLCA	TCGA-G2-AA3F	12	8	4	24	neg
TCGA-BLCA	TCGA-GC-A3BM	10	4	7	21	neg
TCGA-BLCA	TCGA-GC-A3I6	4	0	4	8	neg
TCGA-BLCA	TCGA-GC-A3OO	3	3	1	7	neg
TCGA-BLCA	TCGA-GC-A3RB	25	22	9	56	pos
TCGA-BLCA	TCGA-GC-A3RC	17	15	9	41	neg
TCGA-BLCA	TCGA-GC-A3RD	17	15	12	44	pos
TCGA-BLCA	TCGA-GC-A3WC	9	6	6	21	neg
TCGA-BLCA	TCGA-GC-A3YS	23	14	22	59	pos
TCGA-BLCA	TCGA-GC-A4ZW	26	24	11	61	pos
TCGA-BLCA	TCGA-GC-A6I1	17	13	14	44	pos
TCGA-BLCA	TCGA-GC-A6I3	18	19	3	40	neg
TCGA-BLCA	TCGA-GD-A2C5	18	21	8	47	pos
TCGA-BLCA	TCGA-GD-A3OP	6	3	2	11	neg
TCGA-BLCA	TCGA-GD-A3OQ	4	4	0	8	neg
TCGA-BLCA	TCGA-GD-A3OS	16	14	11	41	neg
TCGA-BLCA	TCGA-GD-A6C6	19	17	11	47	pos
TCGA-BLCA	TCGA-GD-A76B	8	5	7	20	neg
TCGA-BLCA	TCGA-GU-A42P	18	5	6	29	neg
TCGA-BLCA	TCGA-GU-A42Q	13	10	11	34	neg
TCGA-BLCA	TCGA-GU-A42R	9	9	8	26	neg
TCGA-BLCA	TCGA-GU-A762	16	12	16	44	pos
TCGA-BLCA	TCGA-GU-A763	2	1	1	4	neg
TCGA-BLCA	TCGA-GU-A764	22	17	10	49	pos
TCGA-BLCA	TCGA-GU-A766	11	6	7	24	neg
TCGA-BLCA	TCGA-GU-A767	24	26	8	58	pos
TCGA-BLCA	TCGA-GU-AATO	11	8	6	25	neg
TCGA-BLCA	TCGA-GU-AATP	11	3	4	18	neg
TCGA-BLCA	TCGA-GU-AATQ	14	13	10	37	neg
TCGA-BLCA	TCGA-GV-A3JV	6	3	2	11	neg
TCGA-BLCA	TCGA-GV-A3JW	21	28	18	67	pos
TCGA-BLCA	TCGA-GV-A3JX	10	2	7	19	neg
TCGA-BLCA	TCGA-GV-A3JZ	20	26	11	57	pos
TCGA-BLCA	TCGA-GV-A3QF	15	6	9	30	neg
TCGA-BLCA	TCGA-GV-A3QG	9	11	4	24	neg
TCGA-BLCA	TCGA-GV-A3QH	17	11	8	36	neg
TCGA-BLCA	TCGA-GV-A3QI	21	24	12	57	pos
TCGA-BLCA	TCGA-GV-A3QK	7	4	6	17	neg
TCGA-BLCA	TCGA-GV-A40E	28	25	13	66	pos
TCGA-BLCA	TCGA-GV-A40G	18	17	14	49	pos
TCGA-BLCA	TCGA-GV-A6ZA	14	13	5	32	neg
TCGA-BLCA	TCGA-H4-A2HO	0	0	0	0	neg
TCGA-BLCA	TCGA-H4-A2HQ	20	9	7	36	neg
TCGA-BLCA	TCGA-HQ-A2OE	19	19	9	47	pos
TCGA-BLCA	TCGA-HQ-A2OF	12	5	11	28	neg
TCGA-BLCA	TCGA-HQ-A5ND	10	7	5	22	neg
TCGA-BLCA	TCGA-HQ-A5NE	22	12	8	42	pos
TCGA-BLCA	TCGA-K4-A3WS	23	29	0	52	pos
TCGA-BLCA	TCGA-K4-A3WU	3	4	0	7	neg
TCGA-BLCA	TCGA-K4-A3WV	19	22	18	59	pos
TCGA-BLCA	TCGA-K4-A4AB	7	5	4	16	neg
TCGA-BLCA	TCGA-K4-A4AC	19	15	11	45	pos
TCGA-BLCA	TCGA-K4-A54R	13	14	12	39	neg
TCGA-BLCA	TCGA-K4-A5RH	17	13	10	40	neg
TCGA-BLCA	TCGA-K4-A5RI	9	4	6	19	neg
TCGA-BLCA	TCGA-K4-A5RJ	13	10	11	34	neg
TCGA-BLCA	TCGA-K4-A6FZ	13	12	10	35	neg
TCGA-BLCA	TCGA-K4-A6MB	14	12	9	35	neg
TCGA-BLCA	TCGA-K4-A83P	19	23	6	48	pos
TCGA-BLCA	TCGA-K4-AAQO	14	14	8	36	neg
TCGA-BLCA	TCGA-KQ-A41N	12	12	10	34	neg
TCGA-BLCA	TCGA-KQ-A41O	11	8	4	23	neg
TCGA-BLCA	TCGA-KQ-A41P	15	11	9	35	neg
TCGA-BLCA	TCGA-KQ-A41Q	15	15	7	37	neg
TCGA-BLCA	TCGA-KQ-A41R	12	13	1	26	neg
TCGA-BLCA	TCGA-KQ-A41S	13	7	3	23	neg
TCGA-BLCA	TCGA-LC-A66R	17	10	8	35	neg
TCGA-BLCA	TCGA-LT-A5Z6	9	5	6	20	neg
TCGA-BLCA	TCGA-LT-A8JT	3	1	2	6	neg
TCGA-BLCA	TCGA-MV-A51V	23	12	3	38	neg
TCGA-BLCA	TCGA-PQ-A6FI	15	16	8	39	neg
TCGA-BLCA	TCGA-PQ-A6FN	16	9	11	36	neg
TCGA-BLCA	TCGA-R3-A69X	12	4	6	22	neg
TCGA-BLCA	TCGA-S5-A6DX	7	7	8	22	neg
TCGA-BLCA	TCGA-S5-AA26	5	6	4	15	neg
TCGA-BLCA	TCGA-SY-A9G0	10	8	5	23	neg
TCGA-BLCA	TCGA-SY-A9G5	12	11	11	34	neg
TCGA-BLCA	TCGA-UY-A78K	27	16	8	51	pos
TCGA-BLCA	TCGA-UY-A78L	17	18	7	42	pos
TCGA-BLCA	TCGA-UY-A78M	13	9	12	34	neg
TCGA-BLCA	TCGA-UY-A78N	8	3	4	15	neg
TCGA-BLCA	TCGA-UY-A78O	18	8	2	28	neg
TCGA-BLCA	TCGA-UY-A78P	9	5	7	21	neg
TCGA-BLCA	TCGA-UY-A8OB	15	15	12	42	pos
TCGA-BLCA	TCGA-UY-A8OC	7	10	5	22	neg
TCGA-BLCA	TCGA-UY-A8OD	18	8	13	39	neg
TCGA-BLCA	TCGA-UY-A9PA	10	8	7	25	neg
TCGA-BLCA	TCGA-UY-A9PB	17	15	12	44	pos
TCGA-BLCA	TCGA-UY-A9PD	18	16	5	39	neg
TCGA-BLCA	TCGA-UY-A9PE	15	18	6	39	neg
TCGA-BLCA	TCGA-UY-A9PF	11	13	3	27	neg
TCGA-BLCA	TCGA-UY-A9PH	9	4	6	19	neg
TCGA-BLCA	TCGA-XF-A8HB	10	7	6	23	neg
TCGA-BLCA	TCGA-XF-A8HC	11	5	6	22	neg
TCGA-BLCA	TCGA-XF-A8HD	7	10	6	23	neg
TCGA-BLCA	TCGA-XF-A8HE	4	0	3	7	neg
TCGA-BLCA	TCGA-XF-A8HF	14	7	9	30	neg
TCGA-BLCA	TCGA-XF-A8HG	8	5	5	18	neg
TCGA-BLCA	TCGA-XF-A8HH	6	3	4	13	neg
TCGA-BLCA	TCGA-XF-A8HI	3	0	0	3	neg
TCGA-BLCA	TCGA-XF-A9SG	10	8	4	22	neg
TCGA-BLCA	TCGA-XF-A9SH	6	5	2	13	neg
TCGA-BLCA	TCGA-XF-A9SI	15	7	10	32	neg
TCGA-BLCA	TCGA-XF-A9SJ	19	15	17	51	pos
TCGA-BLCA	TCGA-XF-A9SK	19	8	8	35	neg
TCGA-BLCA	TCGA-XF-A9SM	15	15	13	43	pos
TCGA-BLCA	TCGA-XF-A9SP	21	17	5	43	pos
TCGA-BLCA	TCGA-XF-A9ST	27	26	8	61	pos
TCGA-BLCA	TCGA-XF-A9SU	12	16	2	30	neg
TCGA-BLCA	TCGA-XF-A9SV	10	12	3	25	neg
TCGA-BLCA	TCGA-XF-A9SW	15	11	17	43	pos
TCGA-BLCA	TCGA-XF-A9SX	8	6	6	20	neg
TCGA-BLCA	TCGA-XF-A9SY	18	13	13	44	pos
TCGA-BLCA	TCGA-XF-A9SZ	15	14	12	41	neg
TCGA-BLCA	TCGA-XF-A9T0	14	14	6	34	neg
TCGA-BLCA	TCGA-XF-A9T2	1	1	1	3	neg
TCGA-BLCA	TCGA-XF-A9T3	16	12	9	37	neg
TCGA-BLCA	TCGA-XF-A9T4	2	1	3	6	neg
TCGA-BLCA	TCGA-XF-A9T5	11	5	11	27	neg
TCGA-BLCA	TCGA-XF-A9T6	16	21	8	45	pos
TCGA-BLCA	TCGA-XF-A9T8	9	4	7	20	neg
TCGA-BLCA	TCGA-XF-AAME	7	7	2	16	neg
TCGA-BLCA	TCGA-XF-AAMF	14	13	8	35	neg
TCGA-BLCA	TCGA-XF-AAMG	29	35	7	71	pos
TCGA-BLCA	TCGA-XF-AAMH	2	0	2	4	neg
TCGA-BLCA	TCGA-XF-AAMJ	10	4	7	21	neg
TCGA-BLCA	TCGA-XF-AAML	15	10	5	30	neg
TCGA-BLCA	TCGA-XF-AAMQ	10	3	8	21	neg
TCGA-BLCA	TCGA-XF-AAMR	4	4	4	12	neg
TCGA-BLCA	TCGA-XF-AAMT	8	6	13	27	neg
TCGA-BLCA	TCGA-XF-AAMW	15	2	4	21	neg
TCGA-BLCA	TCGA-XF-AAMX	32	38	31	101	pos
TCGA-BLCA	TCGA-XF-AAMY	11	7	4	22	neg
TCGA-BLCA	TCGA-XF-AAMZ	24	15	3	42	pos
TCGA-BLCA	TCGA-XF-AAN0	2	0	4	6	neg
TCGA-BLCA	TCGA-XF-AAN1	5	4	6	15	neg
TCGA-BLCA	TCGA-XF-AAN2	10	9	8	27	neg
TCGA-BLCA	TCGA-XF-AAN3	5	1	5	11	neg
TCGA-BLCA	TCGA-XF-AAN4	1	0	0	1	neg
TCGA-BLCA	TCGA-XF-AAN5	7	5	3	15	neg
TCGA-BLCA	TCGA-XF-AAN7	10	11	2	23	neg
TCGA-BLCA	TCGA-XF-AAN8	0	0	0	0	neg
TCGA-BLCA	TCGA-YC-A89H	4	2	2	8	neg
TCGA-BLCA	TCGA-YC-A8S6	0	2	1	3	neg
TCGA-BLCA	TCGA-YC-A9TC	2	2	1	5	neg
TCGA-BLCA	TCGA-YF-AA3L	11	9	3	23	neg
TCGA-BLCA	TCGA-YF-AA3M	21	9	6	36	neg
TCGA-BLCA	TCGA-ZF-A9R0	15	8	7	30	neg
TCGA-BLCA	TCGA-ZF-A9R1	8	12	8	28	neg
TCGA-BLCA	TCGA-ZF-A9R2	7	9	4	20	neg
TCGA-BLCA	TCGA-ZF-A9R3	6	4	3	13	neg
TCGA-BLCA	TCGA-ZF-A9R4	9	8	5	22	neg
TCGA-BLCA	TCGA-ZF-A9R5	1	1	1	3	neg
TCGA-BLCA	TCGA-ZF-A9R7	9	5	4	18	neg
TCGA-BLCA	TCGA-ZF-A9R9	11	7	2	20	neg
TCGA-BLCA	TCGA-ZF-A9RC	28	14	5	47	pos
TCGA-BLCA	TCGA-ZF-A9RD	16	6	13	35	neg
TCGA-BLCA	TCGA-ZF-A9RE	7	2	6	15	neg
TCGA-BLCA	TCGA-ZF-A9RF	23	29	18	70	pos
TCGA-BLCA	TCGA-ZF-A9RG	13	13	7	33	neg
TCGA-BLCA	TCGA-ZF-A9RL	9	5	2	16	neg
TCGA-BLCA	TCGA-ZF-A9RM	15	13	5	33	neg
TCGA-BLCA	TCGA-ZF-A9RN	17	12	14	43	pos
TCGA-BLCA	TCGA-ZF-AA4N	3	2	1	6	neg
TCGA-BLCA	TCGA-ZF-AA4R	13	11	9	33	neg
TCGA-BLCA	TCGA-ZF-AA4T	29	18	14	61	pos
TCGA-BLCA	TCGA-ZF-AA4U	7	4	3	14	neg
TCGA-BLCA	TCGA-ZF-AA4V	15	11	11	37	neg
TCGA-BLCA	TCGA-ZF-AA4W	13	6	9	28	neg
TCGA-BLCA	TCGA-ZF-AA4X	6	10	1	17	neg
TCGA-BLCA	TCGA-ZF-AA51	21	21	9	51	pos
TCGA-BLCA	TCGA-ZF-AA52	8	4	3	15	neg
TCGA-BLCA	TCGA-ZF-AA53	15	18	6	39	neg
TCGA-BLCA	TCGA-ZF-AA54	17	5	12	34	neg
TCGA-BLCA	TCGA-ZF-AA56	15	12	10	37	neg
TCGA-BLCA	TCGA-ZF-AA58	24	19	19	62	pos
TCGA-BLCA	TCGA-ZF-AA5H	18	12	13	43	pos
TCGA-BLCA	TCGA-ZF-AA5N	2	1	1	4	neg
TCGA-SARC	TCGA-3B-A9HI	20	19	11	50	pos
TCGA-SARC	TCGA-3B-A9HJ	0	0	0	0	neg
TCGA-SARC	TCGA-3B-A9HL	15	11	2	28	neg
TCGA-SARC	TCGA-3B-A9HO	6	2	4	12	neg
TCGA-SARC	TCGA-3B-A9HP	6	2	3	11	neg
TCGA-SARC	TCGA-3B-A9HQ	4	6	5	15	neg
TCGA-SARC	TCGA-3B-A9HR	17	12	8	37	neg
TCGA-SARC	TCGA-3B-A9HS	17	19	8	44	pos
TCGA-SARC	TCGA-3B-A9HT	0	0	0	0	neg
TCGA-SARC	TCGA-3B-A9HU	8	3	9	20	neg
TCGA-SARC	TCGA-3B-A9HV	9	10	5	24	neg
TCGA-SARC	TCGA-3B-A9HX	11	9	11	31	neg
TCGA-SARC	TCGA-3B-A9HY	8	1	6	15	neg
TCGA-SARC	TCGA-3B-A9HZ	7	3	6	16	neg
TCGA-SARC	TCGA-3B-A9I0	7	5	5	17	neg
TCGA-SARC	TCGA-3B-A9I1	9	5	5	19	neg
TCGA-SARC	TCGA-3B-A9I3	11	9	14	34	neg
TCGA-SARC	TCGA-3R-A8YX	21	21	9	51	pos
TCGA-SARC	TCGA-DX-A1KU	6	8	2	16	neg
TCGA-SARC	TCGA-DX-A1KW	13	7	7	27	neg
TCGA-SARC	TCGA-DX-A1KX	32	32	7	71	pos
TCGA-SARC	TCGA-DX-A1KY	22	15	17	54	pos
TCGA-SARC	TCGA-DX-A1KZ	10	16	1	27	neg
TCGA-SARC	TCGA-DX-A1L0	25	28	8	61	pos
TCGA-SARC	TCGA-DX-A1L1	16	16	8	40	neg
TCGA-SARC	TCGA-DX-A1L2	14	16	9	39	neg
TCGA-SARC	TCGA-DX-A1L3	4	0	1	5	neg
TCGA-SARC	TCGA-DX-A1L4	0	3	0	3	neg
TCGA-SARC	TCGA-DX-A23R	10	6	5	21	neg
TCGA-SARC	TCGA-DX-A23T	1	4	0	5	neg
TCGA-SARC	TCGA-DX-A23U	1	0	0	1	neg
TCGA-SARC	TCGA-DX-A23V	1	1	1	3	neg
TCGA-SARC	TCGA-DX-A23Y	21	15	9	45	pos
TCGA-SARC	TCGA-DX-A240	0	0	0	0	neg
TCGA-SARC	TCGA-DX-A2IZ	4	0	0	4	neg
TCGA-SARC	TCGA-DX-A2J0	5	2	7	14	neg
TCGA-SARC	TCGA-DX-A2J1	0	0	0	0	neg
TCGA-SARC	TCGA-DX-A2J4	0	0	0	0	neg
TCGA-SARC	TCGA-DX-A3LS	13	2	7	22	neg
TCGA-SARC	TCGA-DX-A3LT	9	5	7	21	neg
TCGA-SARC	TCGA-DX-A3LU	2	5	1	8	neg
TCGA-SARC	TCGA-DX-A3LW	7	4	4	15	neg
TCGA-SARC	TCGA-DX-A3LY	13	12	2	27	neg
TCGA-SARC	TCGA-DX-A3M1	15	20	7	42	pos
TCGA-SARC	TCGA-DX-A3M2	21	17	9	47	pos
TCGA-SARC	TCGA-DX-A3U5	18	15	6	39	neg
TCGA-SARC	TCGA-DX-A3U6	1	1	1	3	neg
TCGA-SARC	TCGA-DX-A3U7	26	17	12	55	pos
TCGA-SARC	TCGA-DX-A3U8	0	2	3	5	neg
TCGA-SARC	TCGA-DX-A3U9	15	9	12	36	neg
TCGA-SARC	TCGA-DX-A3UA	8	6	10	24	neg
TCGA-SARC	TCGA-DX-A3UB	2	2	3	7	neg
TCGA-SARC	TCGA-DX-A3UC	9	4	9	22	neg
TCGA-SARC	TCGA-DX-A3UD	12	11	6	29	neg
TCGA-SARC	TCGA-DX-A3UE	8	5	8	21	neg
TCGA-SARC	TCGA-DX-A3UF	14	7	14	35	neg
TCGA-SARC	TCGA-DX-A48J	3	10	9	22	neg
TCGA-SARC	TCGA-DX-A48K	8	2	6	16	neg
TCGA-SARC	TCGA-DX-A48L	5	6	5	16	neg
TCGA-SARC	TCGA-DX-A48N	11	7	4	22	neg
TCGA-SARC	TCGA-DX-A48O	11	8	12	31	neg
TCGA-SARC	TCGA-DX-A48P	7	3	7	17	neg
TCGA-SARC	TCGA-DX-A48R	11	8	10	29	neg
TCGA-SARC	TCGA-DX-A48U	8	6	8	22	neg
TCGA-SARC	TCGA-DX-A48V	9	4	9	22	neg
TCGA-SARC	TCGA-DX-A6B7	6	3	5	14	neg
TCGA-SARC	TCGA-DX-A6B8	15	10	14	39	neg
TCGA-SARC	TCGA-DX-A6B9	4	4	5	13	neg
TCGA-SARC	TCGA-DX-A6BA	11	11	8	30	neg
TCGA-SARC	TCGA-DX-A6BB	7	5	7	19	neg
TCGA-SARC	TCGA-DX-A6BE	0	0	0	0	neg
TCGA-SARC	TCGA-DX-A6BF	14	11	3	28	neg
TCGA-SARC	TCGA-DX-A6BG	1	1	0	2	neg
TCGA-SARC	TCGA-DX-A6BH	1	0	2	3	neg
TCGA-SARC	TCGA-DX-A6BK	8	4	6	18	neg
TCGA-SARC	TCGA-DX-A6YQ	28	16	23	67	pos
TCGA-SARC	TCGA-DX-A6YR	24	15	14	53	pos
TCGA-SARC	TCGA-DX-A6YS	24	24	11	59	pos
TCGA-SARC	TCGA-DX-A6YT	13	9	12	34	neg
TCGA-SARC	TCGA-DX-A6YU	19	15	19	53	pos
TCGA-SARC	TCGA-DX-A6YV	16	10	10	36	neg
TCGA-SARC	TCGA-DX-A6YX	12	11	20	43	pos
TCGA-SARC	TCGA-DX-A6YZ	17	15	11	43	pos
TCGA-SARC	TCGA-DX-A6Z0	23	12	5	40	neg
TCGA-SARC	TCGA-DX-A6Z2	9	2	10	21	neg
TCGA-SARC	TCGA-DX-A7EF	21	20	13	54	pos
TCGA-SARC	TCGA-DX-A7EI	11	8	10	29	neg
TCGA-SARC	TCGA-DX-A7EL	7	15	7	29	neg
TCGA-SARC	TCGA-DX-A7EM	6	3	3	12	neg
TCGA-SARC	TCGA-DX-A7EN	8	6	5	19	neg
TCGA-SARC	TCGA-DX-A7EO	1	0	2	3	neg
TCGA-SARC	TCGA-DX-A7EQ	2	0	2	4	neg
TCGA-SARC	TCGA-DX-A7ER	0	0	0	0	neg
TCGA-SARC	TCGA-DX-A7ES	1	1	0	2	neg
TCGA-SARC	TCGA-DX-A7ET	18	7	16	41	neg
TCGA-SARC	TCGA-DX-A8BG	28	24	14	66	pos
TCGA-SARC	TCGA-DX-A8BH	20	16	10	46	pos
TCGA-SARC	TCGA-DX-A8BJ	16	13	7	36	neg
TCGA-SARC	TCGA-DX-A8BK	19	20	6	45	pos
TCGA-SARC	TCGA-DX-A8BL	17	20	12	49	pos
TCGA-SARC	TCGA-DX-A8BM	24	26	10	60	pos
TCGA-SARC	TCGA-DX-A8BN	17	13	11	41	neg
TCGA-SARC	TCGA-DX-A8BO	14	18	20	52	pos
TCGA-SARC	TCGA-DX-A8BP	12	9	11	32	neg
TCGA-SARC	TCGA-DX-A8BR	14	19	14	47	pos
TCGA-SARC	TCGA-DX-A8BT	18	8	1	27	neg
TCGA-SARC	TCGA-DX-A8BU	17	13	17	47	pos
TCGA-SARC	TCGA-DX-A8BV	27	20	11	58	pos
TCGA-SARC	TCGA-DX-A8BX	9	9	4	22	neg
TCGA-SARC	TCGA-DX-A8BZ	8	12	11	31	neg
TCGA-SARC	TCGA-DX-AATS	28	27	11	66	pos
TCGA-SARC	TCGA-DX-AB2E	17	8	11	36	neg
TCGA-SARC	TCGA-DX-AB2F	17	10	5	32	neg
TCGA-SARC	TCGA-DX-AB2H	8	10	5	23	neg
TCGA-SARC	TCGA-DX-AB2J	3	0	6	9	neg
TCGA-SARC	TCGA-DX-AB2O	14	16	11	41	neg
TCGA-SARC	TCGA-DX-AB2P	15	12	17	44	pos
TCGA-SARC	TCGA-DX-AB2Q	31	20	19	70	pos
TCGA-SARC	TCGA-DX-AB2T	26	23	12	61	pos
TCGA-SARC	TCGA-DX-AB2V	16	12	7	35	neg
TCGA-SARC	TCGA-DX-AB2W	28	28	23	79	pos
TCGA-SARC	TCGA-DX-AB2X	21	8	18	47	pos
TCGA-SARC	TCGA-DX-AB2Z	27	23	8	58	pos
TCGA-SARC	TCGA-DX-AB30	4	2	0	6	neg
TCGA-SARC	TCGA-DX-AB32	16	17	18	51	pos
TCGA-SARC	TCGA-DX-AB35	11	12	4	27	neg
TCGA-SARC	TCGA-DX-AB36	3	2	1	6	neg
TCGA-SARC	TCGA-DX-AB37	3	9	4	16	neg
TCGA-SARC	TCGA-DX-AB3A	11	5	7	23	neg
TCGA-SARC	TCGA-DX-AB3B	0	2	1	3	neg
TCGA-SARC	TCGA-DX-AB3C	2	2	3	7	neg
TCGA-SARC	TCGA-FX-A2QS	17	11	0	28	neg
TCGA-SARC	TCGA-FX-A3NJ	4	4	4	12	neg
TCGA-SARC	TCGA-FX-A3NK	7	3	11	21	neg
TCGA-SARC	TCGA-FX-A3RE	12	13	12	37	neg
TCGA-SARC	TCGA-FX-A3TO	30	24	4	58	pos
TCGA-SARC	TCGA-FX-A48G	13	10	13	36	neg
TCGA-SARC	TCGA-FX-A76Y	4	3	4	11	neg
TCGA-SARC	TCGA-FX-A8OO	1	0	0	1	neg
TCGA-SARC	TCGA-HB-A2OT	7	5	8	20	neg
TCGA-SARC	TCGA-HB-A3L4	14	16	14	44	pos
TCGA-SARC	TCGA-HB-A3YV	19	15	9	43	pos
TCGA-SARC	TCGA-HB-A43Z	20	14	19	53	pos
TCGA-SARC	TCGA-HB-A5W3	13	6	13	32	neg
TCGA-SARC	TCGA-HS-A5N7	9	4	9	22	neg
TCGA-SARC	TCGA-HS-A5N8	22	18	17	57	pos
TCGA-SARC	TCGA-IE-A3OV	18	12	7	37	neg
TCGA-SARC	TCGA-IE-A4EH	14	9	10	33	neg
TCGA-SARC	TCGA-IE-A4EI	9	11	12	32	neg
TCGA-SARC	TCGA-IE-A4EJ	25	18	9	52	pos
TCGA-SARC	TCGA-IE-A4EK	5	6	4	15	neg
TCGA-SARC	TCGA-IE-A6BZ	18	24	8	50	pos
TCGA-SARC	TCGA-IF-A4AJ	18	5	9	32	neg
TCGA-SARC	TCGA-IS-A3K6	6	6	4	16	neg
TCGA-SARC	TCGA-IS-A3K7	11	11	15	37	neg
TCGA-SARC	TCGA-IS-A3K8	1	0	3	4	neg
TCGA-SARC	TCGA-IS-A3KA	14	20	8	42	pos
TCGA-SARC	TCGA-IW-A3M4	5	5	7	17	neg
TCGA-SARC	TCGA-IW-A3M5	19	10	7	36	neg
TCGA-SARC	TCGA-IW-A3M6	12	14	15	41	neg
TCGA-SARC	TCGA-JV-A5VE	12	9	13	34	neg
TCGA-SARC	TCGA-JV-A5VF	18	12	9	39	neg
TCGA-SARC	TCGA-JV-A75J	13	2	9	24	neg
TCGA-SARC	TCGA-K1-A3PN	6	3	4	13	neg
TCGA-SARC	TCGA-K1-A3PN	7	2	6	15	neg
TCGA-SARC	TCGA-K1-A3PO	0	0	1	1	neg
TCGA-SARC	TCGA-K1-A42W	7	6	2	15	neg
TCGA-SARC	TCGA-K1-A42X	12	12	11	35	neg
TCGA-SARC	TCGA-K1-A42X	12	12	13	37	neg
TCGA-SARC	TCGA-K1-A6RU	21	23	4	48	pos
TCGA-SARC	TCGA-K1-A6RV	25	15	15	55	pos
TCGA-SARC	TCGA-KD-A5QS	28	29	19	76	pos
TCGA-SARC	TCGA-KD-A5QT	10	9	7	26	neg
TCGA-SARC	TCGA-KD-A5QU	10	8	19	37	neg
TCGA-SARC	TCGA-KF-A41W	25	14	12	51	pos
TCGA-SARC	TCGA-LI-A67I	18	7	14	39	neg
TCGA-SARC	TCGA-LI-A9QH	27	14	13	54	pos
TCGA-SARC	TCGA-MB-A5Y8	10	12	14	36	neg
TCGA-SARC	TCGA-MB-A5Y9	13	16	6	35	neg
TCGA-SARC	TCGA-MB-A5YA	3	1	2	6	neg
TCGA-SARC	TCGA-MB-A8JK	20	16	14	50	pos
TCGA-SARC	TCGA-MB-A8JL	6	2	4	12	neg
TCGA-SARC	TCGA-MJ-A68H	7	10	3	20	neg
TCGA-SARC	TCGA-MJ-A68J	0	1	0	1	neg
TCGA-SARC	TCGA-MJ-A850	0	0	0	0	neg
TCGA-SARC	TCGA-MO-A47P	0	0	0	0	neg
TCGA-SARC	TCGA-MO-A47R	5	8	1	14	neg
TCGA-SARC	TCGA-N1-A6IA	15	12	10	37	neg
TCGA-SARC	TCGA-PC-A5DK	4	3	5	12	neg
TCGA-SARC	TCGA-PC-A5DL	9	3	7	19	neg
TCGA-SARC	TCGA-PC-A5DN	1	1	0	2	neg
TCGA-SARC	TCGA-PC-A5DO	12	10	14	36	neg
TCGA-SARC	TCGA-QC-A6FX	24	17	5	46	pos
TCGA-SARC	TCGA-QC-A7B5	8	6	5	19	neg
TCGA-SARC	TCGA-QC-AA9N	22	20	20	62	pos
TCGA-SARC	TCGA-QQ-A5V2	0	0	0	0	neg
TCGA-SARC	TCGA-QQ-A5V9	22	8	12	42	pos
TCGA-SARC	TCGA-QQ-A5VA	24	14	27	65	pos
TCGA-SARC	TCGA-QQ-A5VB	26	18	8	52	pos
TCGA-SARC	TCGA-QQ-A5VC	30	13	29	72	pos
TCGA-SARC	TCGA-QQ-A5VD	3	3	3	9	neg
TCGA-SARC	TCGA-QQ-A8VB	6	7	3	16	neg
TCGA-SARC	TCGA-QQ-A8VD	0	0	0	0	neg
TCGA-SARC	TCGA-QQ-A8VF	10	5	5	20	neg
TCGA-SARC	TCGA-QQ-A8VG	2	1	1	4	neg
TCGA-SARC	TCGA-QQ-A8VH	22	9	19	50	pos
TCGA-SARC	TCGA-RN-A68Q	0	0	0	0	neg
TCGA-SARC	TCGA-RN-AAAQ	16	11	7	34	neg
TCGA-SARC	TCGA-SG-A6Z4	18	17	16	51	pos
TCGA-SARC	TCGA-SG-A6Z7	19	6	9	34	neg
TCGA-SARC	TCGA-SG-A849	14	20	11	45	pos
TCGA-SARC	TCGA-SI-A71O	17	22	26	65	pos
TCGA-SARC	TCGA-SI-A71O	22	20	22	64	pos
TCGA-SARC	TCGA-SI-A71P	13	7	11	31	neg
TCGA-SARC	TCGA-SI-A71Q	20	10	12	42	pos
TCGA-SARC	TCGA-SI-AA8B	16	18	8	42	pos
TCGA-SARC	TCGA-SI-AA8C	8	3	12	23	neg
TCGA-SARC	TCGA-UE-A6QT	2	1	4	7	neg
TCGA-SARC	TCGA-UE-A6QU	28	17	22	67	pos
TCGA-SARC	TCGA-VT-A80G	23	19	11	53	pos
TCGA-SARC	TCGA-VT-A80J	10	17	15	42	pos
TCGA-SARC	TCGA-VT-A80J	21	22	15	58	pos
TCGA-SARC	TCGA-VT-AB3D	15	13	11	39	neg
TCGA-SARC	TCGA-WK-A8XO	8	3	8	19	neg
TCGA-SARC	TCGA-WK-A8XS	17	12	15	44	pos
TCGA-SARC	TCGA-WK-A8XT	2	0	2	4	neg
TCGA-SARC	TCGA-WK-A8XX	16	13	7	36	neg
TCGA-SARC	TCGA-WK-A8XY	16	6	16	38	neg
TCGA-SARC	TCGA-WK-A8Y0	12	5	9	26	neg
TCGA-SARC	TCGA-WP-A9GB	18	23	14	55	pos
TCGA-SARC	TCGA-X2-A95T	12	10	11	33	neg
TCGA-SARC	TCGA-X6-A7W8	31	33	17	81	pos
TCGA-SARC	TCGA-X6-A7WA	4	2	3	9	neg
TCGA-SARC	TCGA-X6-A7WB	9	11	15	35	neg
TCGA-SARC	TCGA-X6-A7WC	24	27	10	61	pos
TCGA-SARC	TCGA-X6-A7WD	7	9	9	25	neg
TCGA-SARC	TCGA-X6-A8C2	22	28	15	65	pos
TCGA-SARC	TCGA-X6-A8C3	25	19	12	56	pos
TCGA-SARC	TCGA-X6-A8C4	26	27	20	73	pos
TCGA-SARC	TCGA-X6-A8C5	4	6	7	17	neg
TCGA-SARC	TCGA-X6-A8C6	32	19	13	64	pos
TCGA-SARC	TCGA-X6-A8C7	2	1	2	5	neg
TCGA-SARC	TCGA-X9-A971	12	8	10	30	neg
TCGA-SARC	TCGA-X9-A973	4	3	4	11	neg
TCGA-SARC	TCGA-Z4-A8JB	0	2	2	4	neg
TCGA-SARC	TCGA-Z4-A9VC	0	0	0	0	neg
TCGA-SARC	TCGA-Z4-AAPF	4	2	3	9	neg
TCGA-SARC	TCGA-Z4-AAPG	15	13	15	43	pos
TCGA-STAD	TCGA-3M-AB46	15	18	18	51	pos
TCGA-STAD	TCGA-3M-AB47	1	1	2	4	neg
TCGA-STAD	TCGA-B7-5816	1	3	0	4	neg
TCGA-STAD	TCGA-B7-5818	5	1	3	9	neg
TCGA-STAD	TCGA-B7-A5TI	13	13	11	37	neg
TCGA-STAD	TCGA-B7-A5TJ	8	6	0	14	neg
TCGA-STAD	TCGA-B7-A5TK	2	2	3	7	neg
TCGA-STAD	TCGA-B7-A5TN	17	17	14	48	pos
TCGA-STAD	TCGA-BR-4183	16	18	7	41	neg
TCGA-STAD	TCGA-BR-4184	0	0	0	0	neg
TCGA-STAD	TCGA-BR-4187	0	0	0	0	neg
TCGA-STAD	TCGA-BR-4188	3	7	4	14	neg
TCGA-STAD	TCGA-BR-4191	25	24	17	66	pos
TCGA-STAD	TCGA-BR-4201	1	0	3	4	neg
TCGA-STAD	TCGA-BR-4253	1	1	1	3	neg
TCGA-STAD	TCGA-BR-4255	10	7	8	25	neg
TCGA-STAD	TCGA-BR-4256	1	2	0	3	neg
TCGA-STAD	TCGA-BR-4257	2	0	0	2	neg
TCGA-STAD	TCGA-BR-4267	17	19	17	53	pos
TCGA-STAD	TCGA-BR-4279	2	7	5	14	neg
TCGA-STAD	TCGA-BR-4280	0	0	0	0	neg
TCGA-STAD	TCGA-BR-4292	2	4	3	9	neg
TCGA-STAD	TCGA-BR-4294	2	0	3	5	neg
TCGA-STAD	TCGA-BR-4357	16	17	12	45	pos
TCGA-STAD	TCGA-BR-4361	0	2	1	3	neg
TCGA-STAD	TCGA-BR-4362	1	0	0	1	neg
TCGA-STAD	TCGA-BR-4363	3	0	2	5	neg
TCGA-STAD	TCGA-BR-4366	15	19	9	43	pos
TCGA-STAD	TCGA-BR-4367	19	14	13	46	pos
TCGA-STAD	TCGA-BR-4368	0	1	0	1	neg
TCGA-STAD	TCGA-BR-4369	16	16	7	39	neg
TCGA-STAD	TCGA-BR-4370	0	0	0	0	neg
TCGA-STAD	TCGA-BR-4371	1	3	1	5	neg
TCGA-STAD	TCGA-BR-6452	0	0	0	0	neg
TCGA-STAD	TCGA-BR-6453	1	1	1	3	neg
TCGA-STAD	TCGA-BR-6454	17	9	8	34	neg
TCGA-STAD	TCGA-BR-6455	0	0	0	0	neg
TCGA-STAD	TCGA-BR-6456	13	16	14	43	pos
TCGA-STAD	TCGA-BR-6457	6	4	4	14	neg
TCGA-STAD	TCGA-BR-6458	19	23	11	53	pos
TCGA-STAD	TCGA-BR-6563	1	1	1	3	neg
TCGA-STAD	TCGA-BR-6564	6	5	10	21	neg
TCGA-STAD	TCGA-BR-6565	19	10	4	33	neg
TCGA-STAD	TCGA-BR-6566	1	0	0	1	neg
TCGA-STAD	TCGA-BR-6705	5	3	2	10	neg
TCGA-STAD	TCGA-BR-6706	0	0	0	0	neg
TCGA-STAD	TCGA-BR-6707	1	1	1	3	neg
TCGA-STAD	TCGA-BR-6709	12	9	14	35	neg
TCGA-STAD	TCGA-BR-6710	0	0	0	0	neg
TCGA-STAD	TCGA-BR-6801	6	2	1	9	neg
TCGA-STAD	TCGA-BR-6802	0	0	0	0	neg
TCGA-STAD	TCGA-BR-6803	1	2	2	5	neg
TCGA-STAD	TCGA-BR-6852	1	1	0	2	neg
TCGA-STAD	TCGA-BR-7196	2	2	0	4	neg
TCGA-STAD	TCGA-BR-7197	19	8	9	36	neg
TCGA-STAD	TCGA-BR-7703	0	6	2	8	neg
TCGA-STAD	TCGA-BR-7704	8	6	4	18	neg
TCGA-STAD	TCGA-BR-7707	1	1	1	3	neg
TCGA-STAD	TCGA-BR-7715	11	7	5	23	neg
TCGA-STAD	TCGA-BR-7716	24	20	12	56	pos
TCGA-STAD	TCGA-BR-7717	17	23	9	49	pos
TCGA-STAD	TCGA-BR-7722	2	2	2	6	neg
TCGA-STAD	TCGA-BR-7723	16	21	7	44	pos
TCGA-STAD	TCGA-BR-7851	1	1	1	3	neg
TCGA-STAD	TCGA-BR-7901	20	18	5	43	pos
TCGA-STAD	TCGA-BR-7957	0	0	0	0	neg
TCGA-STAD	TCGA-BR-7958	6	10	4	20	neg
TCGA-STAD	TCGA-BR-7959	16	10	9	35	neg
TCGA-STAD	TCGA-BR-8058	5	3	9	17	neg
TCGA-STAD	TCGA-BR-8059	16	23	8	47	pos
TCGA-STAD	TCGA-BR-8060	18	19	16	53	pos
TCGA-STAD	TCGA-BR-8077	28	21	14	63	pos
TCGA-STAD	TCGA-BR-8078	2	0	0	2	neg
TCGA-STAD	TCGA-BR-8080	16	9	7	32	neg
TCGA-STAD	TCGA-BR-8081	0	0	0	0	neg
TCGA-STAD	TCGA-BR-8284	4	5	3	12	neg
TCGA-STAD	TCGA-BR-8285	2	1	1	4	neg
TCGA-STAD	TCGA-BR-8286	16	8	13	37	neg
TCGA-STAD	TCGA-BR-8289	21	18	16	55	pos
TCGA-STAD	TCGA-BR-8291	6	4	7	17	neg
TCGA-STAD	TCGA-BR-8295	7	7	6	20	neg
TCGA-STAD	TCGA-BR-8296	11	11	5	27	neg
TCGA-STAD	TCGA-BR-8297	18	18	5	41	neg
TCGA-STAD	TCGA-BR-8360	9	9	2	20	neg
TCGA-STAD	TCGA-BR-8361	11	12	4	27	neg
TCGA-STAD	TCGA-BR-8362	7	2	3	12	neg
TCGA-STAD	TCGA-BR-8363	2	3	1	6	neg
TCGA-STAD	TCGA-BR-8364	6	10	8	24	neg
TCGA-STAD	TCGA-BR-8365	9	7	7	23	neg
TCGA-STAD	TCGA-BR-8366	0	0	1	1	neg
TCGA-STAD	TCGA-BR-8367	3	6	2	11	neg
TCGA-STAD	TCGA-BR-8368	2	6	4	12	neg
TCGA-STAD	TCGA-BR-8369	14	17	3	34	neg
TCGA-STAD	TCGA-BR-8370	1	1	1	3	neg
TCGA-STAD	TCGA-BR-8371	0	0	0	0	neg
TCGA-STAD	TCGA-BR-8372	0	0	0	0	neg
TCGA-STAD	TCGA-BR-8373	8	10	7	25	neg
TCGA-STAD	TCGA-BR-8380	1	1	1	3	neg
TCGA-STAD	TCGA-BR-8381	3	4	1	8	neg
TCGA-STAD	TCGA-BR-8382	0	0	0	0	neg
TCGA-STAD	TCGA-BR-8384	2	5	4	11	neg
TCGA-STAD	TCGA-BR-8483	9	6	3	18	neg
TCGA-STAD	TCGA-BR-8484	12	9	8	29	neg
TCGA-STAD	TCGA-BR-8485	22	17	9	48	pos
TCGA-STAD	TCGA-BR-8486	11	10	13	34	neg
TCGA-STAD	TCGA-BR-8487	2	0	0	2	neg
TCGA-STAD	TCGA-BR-8588	6	7	7	20	neg
TCGA-STAD	TCGA-BR-8589	7	5	5	17	neg
TCGA-STAD	TCGA-BR-8590	9	14	0	23	neg
TCGA-STAD	TCGA-BR-8591	0	1	1	2	neg
TCGA-STAD	TCGA-BR-8592	2	1	2	5	neg
TCGA-STAD	TCGA-BR-8676	0	3	0	3	neg
TCGA-STAD	TCGA-BR-8677	7	6	6	19	neg
TCGA-STAD	TCGA-BR-8678	14	7	10	31	neg
TCGA-STAD	TCGA-BR-8679	8	10	4	22	neg
TCGA-STAD	TCGA-BR-8680	7	2	5	14	neg
TCGA-STAD	TCGA-BR-8682	5	4	4	13	neg
TCGA-STAD	TCGA-BR-8683	16	13	0	29	neg
TCGA-STAD	TCGA-BR-8686	16	8	7	31	neg
TCGA-STAD	TCGA-BR-8687	17	10	7	34	neg
TCGA-STAD	TCGA-BR-8690	13	16	9	38	neg
TCGA-STAD	TCGA-BR-A44T	0	0	0	0	neg
TCGA-STAD	TCGA-BR-A44U	8	4	6	18	neg
TCGA-STAD	TCGA-BR-A452	10	6	9	25	neg
TCGA-STAD	TCGA-BR-A453	0	1	0	1	neg
TCGA-STAD	TCGA-BR-A4CQ	23	30	14	67	pos
TCGA-STAD	TCGA-BR-A4CR	12	7	11	30	neg
TCGA-STAD	TCGA-BR-A4CS	11	8	6	25	neg
TCGA-STAD	TCGA-BR-A4IU	6	8	1	15	neg
TCGA-STAD	TCGA-BR-A4IV	0	0	0	0	neg
TCGA-STAD	TCGA-BR-A4IY	19	20	6	45	pos
TCGA-STAD	TCGA-BR-A4IZ	0	0	0	0	neg
TCGA-STAD	TCGA-BR-A4J1	10	5	7	22	neg
TCGA-STAD	TCGA-BR-A4J2	1	0	0	1	neg
TCGA-STAD	TCGA-BR-A4J4	5	7	5	17	neg
TCGA-STAD	TCGA-BR-A4J5	3	3	1	7	neg
TCGA-STAD	TCGA-BR-A4J6	5	6	10	21	neg
TCGA-STAD	TCGA-BR-A4J7	15	13	0	28	neg
TCGA-STAD	TCGA-BR-A4J8	8	4	2	14	neg
TCGA-STAD	TCGA-BR-A4J9	0	2	1	3	neg
TCGA-STAD	TCGA-BR-A4PD	22	13	8	43	pos
TCGA-STAD	TCGA-BR-A4PE	12	6	4	22	neg
TCGA-STAD	TCGA-BR-A4PF	9	10	6	25	neg
TCGA-STAD	TCGA-BR-A4QI	29	11	19	59	pos
TCGA-STAD	TCGA-BR-A4QL	2	2	1	5	neg
TCGA-STAD	TCGA-BR-A4QM	3	4	5	12	neg
TCGA-STAD	TCGA-CD-5798	3	1	0	4	neg
TCGA-STAD	TCGA-CD-5799	11	5	9	25	neg
TCGA-STAD	TCGA-CD-5800	20	18	7	45	pos
TCGA-STAD	TCGA-CD-5801	3	3	1	7	neg
TCGA-STAD	TCGA-CD-5802	16	12	17	45	pos
TCGA-STAD	TCGA-CD-5803	1	1	0	2	neg
TCGA-STAD	TCGA-CD-5804	20	14	13	47	pos
TCGA-STAD	TCGA-CD-8524	13	13	6	32	neg
TCGA-STAD	TCGA-CD-8525	21	19	11	51	pos
TCGA-STAD	TCGA-CD-8526	13	7	13	33	neg
TCGA-STAD	TCGA-CD-8527	23	18	10	51	pos
TCGA-STAD	TCGA-CD-8528	7	8	6	21	neg
TCGA-STAD	TCGA-CD-8529	3	3	0	6	neg
TCGA-STAD	TCGA-CD-8530	22	19	10	51	pos
TCGA-STAD	TCGA-CD-8531	3	5	2	10	neg
TCGA-STAD	TCGA-CD-8532	3	5	3	11	neg
TCGA-STAD	TCGA-CD-8533	19	12	9	40	neg
TCGA-STAD	TCGA-CD-8534	9	3	9	21	neg
TCGA-STAD	TCGA-CD-8535	12	8	7	27	neg
TCGA-STAD	TCGA-CD-8536	2	1	1	4	neg
TCGA-STAD	TCGA-CD-A486	17	12	12	41	neg
TCGA-STAD	TCGA-CD-A487	13	17	7	37	neg
TCGA-STAD	TCGA-CD-A489	11	8	16	35	neg
TCGA-STAD	TCGA-CD-A48A	26	12	12	50	pos
TCGA-STAD	TCGA-CD-A48C	19	11	12	42	pos
TCGA-STAD	TCGA-CD-A4MG	5	5	2	12	neg
TCGA-STAD	TCGA-CD-A4MH	10	5	11	26	neg
TCGA-STAD	TCGA-CD-A4MI	1	1	1	3	neg
TCGA-STAD	TCGA-CD-A4MJ	1	1	1	3	neg
TCGA-STAD	TCGA-CG-4301	21	14	17	52	pos
TCGA-STAD	TCGA-CG-4304	9	11	8	28	neg
TCGA-STAD	TCGA-CG-4305	1	0	0	1	neg
TCGA-STAD	TCGA-CG-4306	0	0	1	1	neg
TCGA-STAD	TCGA-CG-4436	13	11	7	31	neg
TCGA-STAD	TCGA-CG-4437	25	26	8	59	pos
TCGA-STAD	TCGA-CG-4438	15	11	8	34	neg
TCGA-STAD	TCGA-CG-4440	13	9	8	30	neg
TCGA-STAD	TCGA-CG-4441	2	1	0	3	neg
TCGA-STAD	TCGA-CG-4442	0	0	0	0	neg
TCGA-STAD	TCGA-CG-4443	19	20	14	53	pos
TCGA-STAD	TCGA-CG-4444	21	16	6	43	pos
TCGA-STAD	TCGA-CG-4449	15	12	11	38	neg
TCGA-STAD	TCGA-CG-4455	5	1	4	10	neg
TCGA-STAD	TCGA-CG-4460	12	11	2	25	neg
TCGA-STAD	TCGA-CG-4462	0	3	1	4	neg
TCGA-STAD	TCGA-CG-4465	2	2	2	6	neg
TCGA-STAD	TCGA-CG-4466	11	11	3	25	neg
TCGA-STAD	TCGA-CG-4469	7	2	7	16	neg
TCGA-STAD	TCGA-CG-4472	17	19	11	47	pos
TCGA-STAD	TCGA-CG-4474	0	2	1	3	neg
TCGA-STAD	TCGA-CG-4475	21	23	16	60	pos
TCGA-STAD	TCGA-CG-4476	12	8	4	24	neg
TCGA-STAD	TCGA-CG-4477	6	16	12	34	neg
TCGA-STAD	TCGA-CG-5717	4	4	0	8	neg
TCGA-STAD	TCGA-CG-5718	12	15	11	38	neg
TCGA-STAD	TCGA-CG-5719	7	6	11	24	neg
TCGA-STAD	TCGA-CG-5720	2	6	5	13	neg
TCGA-STAD	TCGA-CG-5721	0	0	0	0	neg
TCGA-STAD	TCGA-CG-5722	1	0	0	1	neg
TCGA-STAD	TCGA-CG-5723	2	1	1	4	neg
TCGA-STAD	TCGA-CG-5724	19	14	17	50	pos
TCGA-STAD	TCGA-CG-5725	16	32	22	70	pos
TCGA-STAD	TCGA-CG-5726	0	0	0	0	neg
TCGA-STAD	TCGA-CG-5727	9	10	6	25	neg
TCGA-STAD	TCGA-CG-5728	0	1	0	1	neg
TCGA-STAD	TCGA-CG-5730	16	7	3	26	neg
TCGA-STAD	TCGA-CG-5732	13	9	8	30	neg
TCGA-STAD	TCGA-CG-5733	1	2	1	4	neg
TCGA-STAD	TCGA-CG-5734	5	5	1	11	neg
TCGA-STAD	TCGA-D7-5577	4	4	2	10	neg
TCGA-STAD	TCGA-D7-5578	5	8	6	19	neg
TCGA-STAD	TCGA-D7-5579	16	19	6	41	neg
TCGA-STAD	TCGA-D7-6518	6	3	3	12	neg
TCGA-STAD	TCGA-D7-6519	15	16	15	46	pos
TCGA-STAD	TCGA-D7-6520	12	12	8	32	neg
TCGA-STAD	TCGA-D7-6521	7	7	3	17	neg
TCGA-STAD	TCGA-D7-6522	0	0	0	0	neg
TCGA-STAD	TCGA-D7-6524	1	1	0	2	neg
TCGA-STAD	TCGA-D7-6525	9	7	7	23	neg
TCGA-STAD	TCGA-D7-6526	28	24	6	58	pos
TCGA-STAD	TCGA-D7-6527	19	22	10	51	pos
TCGA-STAD	TCGA-D7-6528	15	12	8	35	neg
TCGA-STAD	TCGA-D7-6815	6	8	5	19	neg
TCGA-STAD	TCGA-D7-6817	11	14	4	29	neg
TCGA-STAD	TCGA-D7-6818	13	9	6	28	neg
TCGA-STAD	TCGA-D7-6820	11	9	13	33	neg
TCGA-STAD	TCGA-D7-6822	23	14	18	55	pos
TCGA-STAD	TCGA-D7-8570	14	15	9	38	neg
TCGA-STAD	TCGA-D7-8572	1	2	1	4	neg
TCGA-STAD	TCGA-D7-8573	7	6	4	17	neg
TCGA-STAD	TCGA-D7-8574	1	2	0	3	neg
TCGA-STAD	TCGA-D7-8575	12	9	11	32	neg
TCGA-STAD	TCGA-D7-8576	9	10	10	29	neg
TCGA-STAD	TCGA-D7-8578	4	2	5	11	neg
TCGA-STAD	TCGA-D7-8579	1	4	2	7	neg
TCGA-STAD	TCGA-D7-A4YT	23	29	19	71	pos
TCGA-STAD	TCGA-D7-A4YU	9	4	5	18	neg
TCGA-STAD	TCGA-D7-A4YV	0	0	0	0	neg
TCGA-STAD	TCGA-D7-A4YX	4	2	4	10	neg
TCGA-STAD	TCGA-D7-A4YY	1	7	4	12	neg
TCGA-STAD	TCGA-D7-A4Z0	1	3	1	5	neg
TCGA-STAD	TCGA-D7-A6ET	0	0	0	0	neg
TCGA-STAD	TCGA-D7-A6EV	20	20	7	47	pos
TCGA-STAD	TCGA-D7-A6EX	8	9	4	21	neg
TCGA-STAD	TCGA-D7-A6EY	3	3	2	8	neg
TCGA-STAD	TCGA-D7-A6EZ	12	13	8	33	neg
TCGA-STAD	TCGA-D7-A6F0	29	14	19	62	pos
TCGA-STAD	TCGA-D7-A6F2	18	10	12	40	neg
TCGA-STAD	TCGA-D7-A747	8	6	3	17	neg
TCGA-STAD	TCGA-D7-A748	5	4	2	11	neg
TCGA-STAD	TCGA-D7-A74A	21	13	11	45	pos
TCGA-STAD	TCGA-EQ-5647	17	15	11	43	pos
TCGA-STAD	TCGA-EQ-8122	23	10	14	47	pos
TCGA-STAD	TCGA-EQ-A4SO	18	24	15	57	pos
TCGA-STAD	TCGA-F1-6177	2	0	1	3	neg
TCGA-STAD	TCGA-F1-6874	1	1	3	5	neg
TCGA-STAD	TCGA-F1-6875	12	5	8	25	neg
TCGA-STAD	TCGA-F1-A448	0	2	1	3	neg
TCGA-STAD	TCGA-F1-A72C	9	3	7	19	neg
TCGA-STAD	TCGA-FP-7735	20	6	20	46	pos
TCGA-STAD	TCGA-FP-7829	18	17	9	44	pos
TCGA-STAD	TCGA-FP-7916	5	2	3	10	neg
TCGA-STAD	TCGA-FP-7998	6	3	2	11	neg
TCGA-STAD	TCGA-FP-8099	18	14	7	39	neg
TCGA-STAD	TCGA-FP-8210	0	0	0	0	neg
TCGA-STAD	TCGA-FP-8211	19	23	16	58	pos
TCGA-STAD	TCGA-FP-8631	15	11	4	30	neg
TCGA-STAD	TCGA-FP-A4BF	19	16	10	45	pos
TCGA-STAD	TCGA-FP-A8CX	13	6	4	23	neg
TCGA-STAD	TCGA-FP-A9TM	14	15	13	42	pos
TCGA-STAD	TCGA-HF-7131	13	10	11	34	neg
TCGA-STAD	TCGA-HF-7132	3	0	2	5	neg
TCGA-STAD	TCGA-HF-7133	22	20	22	64	pos
TCGA-STAD	TCGA-HF-7134	3	1	0	4	neg
TCGA-STAD	TCGA-HF-7136	21	15	11	47	pos
TCGA-STAD	TCGA-HF-A5NB	1	3	1	5	neg
TCGA-STAD	TCGA-HJ-7597	4	5	2	11	neg
TCGA-STAD	TCGA-HU-8238	6	10	6	22	neg
TCGA-STAD	TCGA-HU-8243	22	11	8	41	neg
TCGA-STAD	TCGA-HU-8244	2	0	0	2	neg
TCGA-STAD	TCGA-HU-8245	10	4	11	25	neg
TCGA-STAD	TCGA-HU-8249	18	16	6	40	neg
TCGA-STAD	TCGA-HU-8602	1	0	0	1	neg
TCGA-STAD	TCGA-HU-8604	13	8	4	25	neg
TCGA-STAD	TCGA-HU-8608	4	1	3	8	neg
TCGA-STAD	TCGA-HU-8610	3	4	6	13	neg
TCGA-STAD	TCGA-HU-A4G2	2	2	1	5	neg
[truncated: 2,164 more rows]

## Sheet: Sheet 2
cancer_type	case_id	Patient ID	project_id	primary_diagnosis	site_of_resection_or_biopsy	tissue_or_organ_of_origin	LOH	Telomeric_AI	LST	HRD_sum	HRD_Binary
CPTAC-LUSC	3302fb9a-3122-449d-b718-74769aee97af	C3L-00081	CPTAC-3	Squamous cell carcinoma, NOS	Lower lobe, lung	Lower lobe, lung	13	25	10	48	MUT
CPTAC-LUSC	d79d4830-d55e-4efe-bf00-9543461c7af4	C3L-00415	CPTAC-3	Squamous cell carcinoma, NOS	Lower lobe, lung	Lower lobe, lung	0	1	1	2	WT
CPTAC-LUSC	f28fc405-1fac-4ee0-b398-e0ddf7b4e639	C3L-00445	CPTAC-3	Squamous cell carcinoma, NOS	Middle lobe, lung	Middle lobe, lung	22	17	5	44	MUT
CPTAC-LUSC	3da7fd40-f066-4057-b5b6-24f5f4877f8a	C3L-00568	CPTAC-3	Squamous cell carcinoma, NOS	Upper lobe, lung	Upper lobe, lung	0	1	1	2	WT
CPTAC-LUSC	5dbbee0d-9829-4930-9e44-f21f06ea4849	C3L-00603	CPTAC-3	Squamous cell carcinoma, NOS	Upper lobe, lung	Upper lobe, lung	9	14	9	32	WT
CPTAC-LUSC	a3d3b5eb-500d-4859-97c5-71b6111326d3	C3L-00904	CPTAC-3	Squamous cell carcinoma, NOS	Lower lobe, lung	Lower lobe, lung	16	12	10	38	WT
CPTAC-LUSC	32604160-2eef-4cba-8fe1-5fc4869f7f3a	C3L-00923	CPTAC-3	Squamous cell carcinoma, NOS	Upper lobe, lung	Upper lobe, lung	0	0	0	0	WT
CPTAC-LUSC	a11e9ea9-8036-4145-91c0-61f833dc5db4	C3L-00927	CPTAC-3	Squamous cell carcinoma, NOS	Lower lobe, lung	Lower lobe, lung	13	20	9	42	MUT
CPTAC-LUSC	217bbeb4-6b93-47d9-808f-14fd17e9b3b4	C3L-00965	CPTAC-3	Squamous cell carcinoma, NOS	Upper lobe, lung	Upper lobe, lung	13	12	5	30	WT
CPTAC-LUSC	d61d80c3-aa2d-4d6d-9e88-ad1913d6ef2a	C3L-00993	CPTAC-3	Squamous cell carcinoma, NOS	Lower lobe, lung	Lower lobe, lung	21	21	23	65	MUT
CPTAC-LUSC	dc371c9c-9ea3-4d19-969e-34b9c7b3ada2	C3L-01000	CPTAC-3	Squamous cell carcinoma, NOS	Upper lobe, lung	Upper lobe, lung	11	11	6	28	WT
CPTAC-LUSC	d8ef8a50-9276-4733-a15c-ad0fdc0b2910	C3L-01285	CPTAC-3	Squamous cell carcinoma, NOS	Upper lobe, lung	Upper lobe, lung	19	21	14	54	MUT
CPTAC-LUSC	d3c23e4c-b635-4416-b026-368b82fb1883	C3L-01455	CPTAC-3	Squamous cell carcinoma, NOS	Lower lobe, lung	Lower lobe, lung	0	1	2	3	WT
CPTAC-LUSC	0d4450ac-b44f-4b9b-a41e-c2ed8ba3e3b2	C3L-01606	CPTAC-3	Squamous cell carcinoma, NOS	Upper lobe, lung	Upper lobe, lung	14	5	14	33	WT
CPTAC-LUSC	7a1dfdd0-effb-4ade-ae0c-a7a0892c778d	C3L-01663	CPTAC-3	Squamous cell carcinoma, NOS	Upper lobe, lung	Upper lobe, lung	10	7	8	25	WT
CPTAC-LUSC	006931bb-f5b1-4aa4-b0a8-af517a912db0	C3L-01838	CPTAC-3	Squamous cell carcinoma, NOS	Upper lobe, lung	Lung, NOS	0	0	0	0	WT
CPTAC-LUSC	ae481eb3-8f9d-42cd-a431-6f289c8a8779	C3L-01884	CPTAC-3	Squamous cell carcinoma, NOS	Upper lobe, lung	Upper lobe, lung	22	16	19	57	MUT
CPTAC-LUSC	f3e8711f-1b67-4c71-8fbc-9834cb749fe8	C3L-02127	CPTAC-3	Squamous cell carcinoma, NOS	Upper lobe, lung	Upper lobe, lung	18	24	26	68	MUT
CPTAC-LUSC	6661b131-717e-458c-907a-8040f8ccea74	C3L-02130	CPTAC-3	Squamous cell carcinoma, NOS	Upper lobe, lung	Lower lobe, lung	13	9	6	28	WT
CPTAC-LUSC	0449aa40-ee66-45c5-baa7-db48dbcc7702	C3L-02163	CPTAC-3	Squamous cell carcinoma, NOS	Upper lobe, lung	Lung, NOS	11	21	16	48	MUT
CPTAC-LUSC	5c49db48-7e22-44f5-89bc-5cd75ba4c05a	C3L-02164	CPTAC-3	Squamous cell carcinoma, NOS	Upper lobe, lung	Upper lobe, lung	0	0	0	0	WT
CPTAC-LUSC	2171413a-4d2c-4ad5-b539-f231a3d0a2de	C3L-02168	CPTAC-3	Squamous cell carcinoma, NOS	Middle lobe, lung	Lung, NOS	9	12	8	29	WT
CPTAC-LUSC	8c419fff-89f2-4ad1-aede-7c2602614ed5	C3L-02170	CPTAC-3	Squamous cell carcinoma, NOS	Lower lobe, lung	Lower lobe, lung	0	0	1	1	WT
CPTAC-LUSC	40772685-f6c1-4133-9457-c2f8a9446fa1	C3L-02349	CPTAC-3	Squamous cell carcinoma, NOS	Upper lobe, lung	Upper lobe, lung	24	21	17	62	MUT
CPTAC-LUSC	d73b1616-f3eb-462e-bf33-345872fee45b	C3L-02358	CPTAC-3	Squamous cell carcinoma, NOS	Lower lobe, lung	Lower lobe, lung	12	16	6	34	WT
CPTAC-LUSC	a9a75565-4e4d-4fe1-8775-a51bc98418b5	C3L-02546	CPTAC-3	Squamous cell carcinoma, NOS	Upper lobe, lung	Upper lobe, lung	6	6	8	20	WT
CPTAC-LUSC	17b9c881-5f0c-44e8-8b59-2dfcab443513	C3L-02552	CPTAC-3	Squamous cell carcinoma, NOS	Lower lobe, lung	Lower lobe, lung	0	0	0	0	WT
CPTAC-LUSC	f05dc58e-c9dc-48fc-bf07-e0aca961797a	C3L-02619	CPTAC-3	Squamous cell carcinoma, NOS	Lower lobe, lung	Lower lobe, lung	7	10	12	29	WT
CPTAC-LUSC	1c5f10ce-d248-404e-be55-bf8e37db0240	C3L-02625	CPTAC-3	Squamous cell carcinoma, NOS	Lung, NOS	Lung, NOS	0	1	1	2	WT
CPTAC-LUSC	f8f3df64-54c1-4d1a-8ea7-c371b01c2ef6	C3L-02627	CPTAC-3	Squamous cell carcinoma, NOS	Lower lobe, lung	Lower lobe, lung	12	18	8	38	WT
CPTAC-LUSC	061b9248-7ef1-47f1-9893-9958451ad9ab	C3L-02629	CPTAC-3	Squamous cell carcinoma, NOS	Lower lobe, lung	Lower lobe, lung	0	0	0	0	WT
CPTAC-LUSC	f8614e58-809d-4496-a54e-8f1a1303c202	C3L-02646	CPTAC-3	Squamous cell carcinoma, NOS	Lower lobe, lung	Lower lobe, lung	5	13	10	28	WT
CPTAC-LUSC	9e846f74-e69f-41d3-a6ec-a189a27152ec	C3L-02648	CPTAC-3	Squamous cell carcinoma, NOS	Lung, NOS	Lung, NOS	11	16	10	37	WT
CPTAC-LUSC	b8f09d8d-2806-4d9a-b44c-8c949bc30e38	C3L-02649	CPTAC-3	Squamous cell carcinoma, NOS	Lower lobe, lung	Lower lobe, lung	24	20	20	64	MUT
CPTAC-LUSC	8767d970-812a-4828-aaa1-0b9ff956dffc	C3L-02650	CPTAC-3	Squamous cell carcinoma, NOS	Lung, NOS	Lung, NOS	0	2	2	4	WT
CPTAC-LUSC	07eacca6-8691-436b-8a5b-b595b6388b5a	C3L-02660	CPTAC-3	Squamous cell carcinoma, NOS	Lung, NOS	Lung, NOS	0	2	3	5	WT
CPTAC-LUSC	c97152dc-91b5-4250-a35f-e98a9c4df909	C3L-02665	CPTAC-3	Squamous cell carcinoma, NOS	Middle lobe, lung	Middle lobe, lung	15	24	22	61	MUT
CPTAC-LUSC	a162aaa1-45e3-4294-90c2-1e2cd8a8b356	C3L-02669	CPTAC-3	Squamous cell carcinoma, NOS	Middle lobe, lung	Middle lobe, lung	6	8	13	27	WT
CPTAC-LUSC	a7ac541e-35c7-41a2-ba31-1d7a6b22e0ae	C3L-02891	CPTAC-3	Squamous cell carcinoma, NOS	Lung, NOS	Lung, NOS	0	1	0	1	WT
CPTAC-LUSC	a60cf9e4-f150-4a9a-a9b7-4083431e4bb2	C3L-02951	CPTAC-3	Squamous cell carcinoma, NOS	Lower lobe, lung	Lower lobe, lung	0	1	1	2	WT
CPTAC-LUSC	8f7bf749-60a0-4007-a75b-212e065d3e95	C3L-02963	CPTAC-3	Squamous cell carcinoma, NOS	Lower lobe, lung	Lower lobe, lung	0	1	3	4	WT
CPTAC-LUSC	2806de44-6c61-4375-a632-4874b5172269	C3L-02964	CPTAC-3	Squamous cell carcinoma, NOS	Lower lobe, lung	Lower lobe, lung	0	1	1	2	WT
CPTAC-LUSC	32647966-e243-4cbf-ad05-6041071853c4	C3L-02968	CPTAC-3	Squamous cell carcinoma, NOS	Upper lobe, lung	Upper lobe, lung	11	10	5	26	WT
CPTAC-LUSC	6c28fff9-68e9-465f-bebb-7574901e333c	C3L-02969	CPTAC-3	Squamous cell carcinoma, NOS	Upper lobe, lung	Upper lobe, lung	0	0	1	1	WT
CPTAC-LUSC	0b3ed03f-55cb-4a13-8e21-608eb0b96d51	C3L-03272	CPTAC-3	Squamous cell carcinoma, NOS	Upper lobe, lung	Lung, NOS	1	3	5	9	WT
CPTAC-LUSC	58447c8d-2e24-4f06-b477-c8a5785ed852	C3L-03678	CPTAC-3	Squamous cell carcinoma, NOS	Lower lobe, lung	Lower lobe, lung	9	9	7	25	WT
CPTAC-LUSC	785aebb1-a760-4167-9076-53024e317d04	C3L-03961	CPTAC-3	Squamous cell carcinoma, NOS	Upper lobe, lung	Upper lobe, lung	0	0	0	0	WT
CPTAC-LUSC	ba67964a-2738-4d95-bf42-8e2217ab4dc5	C3L-03962	CPTAC-3	Squamous cell carcinoma, NOS	Main bronchus	Lung, NOS	27	18	16	61	MUT
CPTAC-LUSC	6145ec3f-90c8-4fc9-8f49-9f2d699da65a	C3L-03963	CPTAC-3	Squamous cell carcinoma, NOS	Upper lobe, lung	Upper lobe, lung	0	2	0	2	WT
CPTAC-LUSC	d53bb16c-51b6-4ed0-a1aa-bc88a7894e2c	C3L-03965	CPTAC-3	Squamous cell carcinoma, NOS	Lung, NOS	Lung, NOS	20	29	31	80	MUT
CPTAC-LUSC	60b3a4c8-377e-48b3-ba60-efb0654bb868	C3L-04013	CPTAC-3	Squamous cell carcinoma, NOS	Lung, NOS	Lung, NOS	11	17	11	39	WT
CPTAC-LUSC	3eac8f1b-790c-44e8-80b3-dd3180155ba3	C3L-04014	CPTAC-3	Squamous cell carcinoma, NOS	Lower lobe, lung	Lower lobe, lung	19	22	21	62	MUT
CPTAC-LUSC	39ad94db-bfc7-4cf1-92ab-00ba05e1da0a	C3L-04071	CPTAC-3	Squamous cell carcinoma, NOS	Upper lobe, lung	Upper lobe, lung	0	1	1	2	WT
CPTAC-LUSC	d4fba188-8ca4-44c0-a9e2-67bcff29b99a	C3L-04391	CPTAC-3	Squamous cell carcinoma, NOS	Upper lobe, lung	Upper lobe, lung	7	11	11	29	WT
CPTAC-LUSC	c6e1b9d8-09c8-4e05-ba87-ca985db813e3	C3N-00211	CPTAC-3	Squamous cell carcinoma, NOS	Middle lobe, lung	Lung, NOS	11	6	5	22	WT
CPTAC-LUSC	4116957b-9204-4f4c-89ab-404024995258	C3N-00221	CPTAC-3	Squamous cell carcinoma, NOS	Middle lobe, lung	Middle lobe, lung	10	13	11	34	WT
CPTAC-LUSC	94fd2f4b-4624-4c77-b02e-8943cffcabd1	C3N-00247	CPTAC-3	Squamous cell carcinoma, NOS	Lower lobe, lung	Lower lobe, lung	0	0	0	0	WT
CPTAC-LUSC	d55de89b-c5bd-4901-9de9-fecaae0f9cfd	C3N-00497	CPTAC-3	Squamous cell carcinoma, NOS	Middle lobe, lung	Middle lobe, lung	0	1	0	1	WT
CPTAC-LUSC	6c5d5475-c22c-464c-abe1-3ea94bc80538	C3N-00555	CPTAC-3	Squamous cell carcinoma, NOS	Middle lobe, lung	Lung, NOS	14	15	14	43	MUT
CPTAC-LUSC	1e7c8c8e-4c3c-429b-b34e-34677f07d1a4	C3N-01017	CPTAC-3	Squamous cell carcinoma, NOS	Lung, NOS	Lung, NOS	14	10	12	36	WT
CPTAC-LUSC	d84f3320-60b0-4362-b5ae-7b1b120979a2	C3N-01020	CPTAC-3	Squamous cell carcinoma, NOS	Lung, NOS	Lung, NOS	8	9	10	27	WT
CPTAC-LUSC	bbf0c378-fb77-4768-be2b-da741ded8cab	C3N-01025	CPTAC-3	Squamous cell carcinoma, NOS	Lung, NOS	Lung, NOS	21	14	11	46	MUT
CPTAC-LUSC	2f791c81-1325-4d3d-aa2f-fb07e80a71b3	C3N-01028	CPTAC-3	Squamous cell carcinoma, NOS	Upper lobe, lung	Lung, NOS	11	10	7	28	WT
CPTAC-LUSC	5d990ed9-53e4-49c5-aeea-ae2ef30128ec	C3N-01194	CPTAC-3	Squamous cell carcinoma, NOS	Lower lobe, lung	Lower lobe, lung	0	1	0	1	WT
CPTAC-LUSC	e82a4187-ccdc-4934-a4dd-86730c0b6a26	C3N-01411	CPTAC-3	Squamous cell carcinoma, NOS	Lung, NOS	Lung, NOS	25	15	12	52	MUT
CPTAC-LUSC	8d1b6812-9c39-4e83-b6d4-8091f9ff6018	C3N-01846	CPTAC-3	Squamous cell carcinoma, NOS	Middle lobe, lung	Middle lobe, lung	11	15	12	38	WT
CPTAC-LUSC	1e887511-098d-4cd6-818e-aa1087118d7c	C3N-01892	CPTAC-3	Squamous cell carcinoma, NOS	Upper lobe, lung	Upper lobe, lung	1	10	8	19	WT
CPTAC-LUSC	0dc59702-55ac-4678-a9a2-adb268497e95	C3N-01893	CPTAC-3	Squamous cell carcinoma, NOS	Upper lobe, lung	Upper lobe, lung	0	2	2	4	WT
CPTAC-LUSC	ded38a97-6598-436a-a061-f779297e5e0d	C3N-02252	CPTAC-3	Squamous cell carcinoma, NOS	Lung, NOS	Upper lobe, lung	8	15	13	36	WT
CPTAC-LUSC	d3c4d18f-aab6-401d-a27a-8a92dd9a4660	C3N-02283	CPTAC-3	Squamous cell carcinoma, NOS	Upper lobe, lung	Upper lobe, lung	16	27	10	53	MUT
CPTAC-LUSC	c894d4a5-42f7-45c3-88b1-901deca8e3b2	C3N-02284	CPTAC-3	Squamous cell carcinoma, NOS	Main bronchus	Lower lobe, lung	19	17	20	56	MUT
CPTAC-LUSC	165c0f04-97db-43c4-9f13-2c28d1858483	C3N-02285	CPTAC-3	Squamous cell carcinoma, NOS	Lower lobe, lung	Lower lobe, lung	14	12	5	31	WT
CPTAC-LUSC	f1aadf48-b132-48fd-9106-4a01670114e0	C3N-02288	CPTAC-3	Squamous cell carcinoma, NOS	Lower lobe, lung	Lower lobe, lung	7	20	14	41	WT
CPTAC-LUSC	a8f79795-cea1-46c0-bc33-a9544e92418b	C3N-02289	CPTAC-3	Squamous cell carcinoma, NOS	Upper lobe, lung	Upper lobe, lung	0	0	0	0	WT
CPTAC-LUSC	ce1ca93c-73f2-43e8-a060-c0a6f975203d	C3N-02300	CPTAC-3	Squamous cell carcinoma, NOS	Upper lobe, lung	Upper lobe, lung	6	6	7	19	WT
CPTAC-LUSC	5d9f9c9d-2188-4106-b75b-6add5e560855	C3N-02339	CPTAC-3	Squamous cell carcinoma, NOS	Upper lobe, lung	Upper lobe, lung	15	12	6	33	WT
CPTAC-LUSC	f5f45477-a9b6-4d9d-bd74-9e621c208fb4	C3N-02374	CPTAC-3	Squamous cell carcinoma, NOS	Lung, NOS	Lower lobe, lung	6	15	12	33	WT
CPTAC-LUSC	1c2653e9-8ba9-40da-a0f6-f5f06508d26a	C3N-02375	CPTAC-3	Squamous cell carcinoma, NOS	Upper lobe, lung	Upper lobe, lung	11	27	10	48	MUT
CPTAC-LUSC	8d20890e-d4eb-40d1-8122-3cb26e302894	C3N-02425	CPTAC-3	Squamous cell carcinoma, NOS	Upper lobe, lung	Upper lobe, lung	14	13	7	34	WT
CPTAC-LUSC	c64ccd3d-14a0-45e1-920c-a6babdcb82af	C3N-02426	CPTAC-3	Squamous cell carcinoma, NOS	Lower lobe, lung	Lower lobe, lung	0	2	1	3	WT
CPTAC-LUSC	ec39dfe2-ef68-40b1-9fdf-f51febb000f2	C3N-02434	CPTAC-3	Squamous cell carcinoma, NOS	Upper lobe, lung	Upper lobe, lung	19	22	14	55	MUT
CPTAC-LUSC	530b32cc-06f7-4a32-bc01-086f9447f9b0	C3N-02435	CPTAC-3	Squamous cell carcinoma, NOS	Lower lobe, lung	Lower lobe, lung	14	10	10	34	WT
CPTAC-LUSC	641cf5d2-7281-4b8c-94ec-489b5710cd0c	C3N-02494	CPTAC-3	Squamous cell carcinoma, NOS	Middle lobe, lung	Middle lobe, lung	19	15	16	50	MUT
CPTAC-LUSC	724477c3-2a3c-48cb-8a3d-38782f5225db	C3N-02523	CPTAC-3	Squamous cell carcinoma, NOS	Lower lobe, lung	Lower lobe, lung	13	13	7	33	WT
CPTAC-LUSC	df705995-5310-43be-a3ef-d97ab439bc86	C3N-02575	CPTAC-3	Squamous cell carcinoma, NOS	Lower lobe, lung	Lower lobe, lung	17	19	19	55	MUT
CPTAC-LUSC	63583ff6-1a97-425c-9b8a-63880e87c038	C3N-02675	CPTAC-3	Squamous cell carcinoma, NOS	Upper lobe, lung	Upper lobe, lung	0	2	3	5	WT
CPTAC-LUSC	c162cd70-4f27-4361-94f5-882259f41522	C3N-03051	CPTAC-3	Squamous cell carcinoma, NOS	Upper lobe, lung	Upper lobe, lung	11	19	18	48	MUT
CPTAC-LUSC	e0c39f59-1297-4c0a-9478-77e5c7207230	C3N-03072	CPTAC-3	Squamous cell carcinoma, NOS	Upper lobe, lung	Upper lobe, lung	25	26	18	69	MUT
CPTAC-LUSC	bcd93ccc-bc50-4526-b4df-6f64a56a1442	C3N-03076	CPTAC-3	Squamous cell carcinoma, NOS	Upper lobe, lung	Upper lobe, lung	13	24	20	57	MUT
CPTAC-LUSC	32b7854e-de74-42d6-a4ce-f4b304956ee9	C3N-03092	CPTAC-3	Squamous cell carcinoma, NOS	Lung, NOS	Upper lobe, lung	13	16	10	39	WT
CPTAC-LUSC	a4dcabb2-3414-41e7-87f2-a7926ed625d8	C3N-03093	CPTAC-3	Squamous cell carcinoma, NOS	Lung, NOS	Lower lobe, lung	0	1	0	1	WT
CPTAC-LUSC	bae31638-f9ed-4298-89b6-e74422d84ffc	C3N-03204	CPTAC-3	Squamous cell carcinoma, NOS	Upper lobe, lung	Upper lobe, lung	21	14	10	45	MUT
CPTAC-LUSC	595dbf48-2238-41fc-9c78-d1b483560b01	C3N-03424	CPTAC-3	Squamous cell carcinoma, NOS	Lower lobe, lung	Lower lobe, lung	2	4	4	10	WT
CPTAC-LUSC	1a78ec58-fff4-448f-b0c0-06812d24f4f6	C3N-03425	CPTAC-3	Squamous cell carcinoma, NOS	Upper lobe, lung	Upper lobe, lung	14	15	13	42	MUT
CPTAC-LUSC	192571db-fc43-46e9-9f25-d2db46aadba6	C3N-03441	CPTAC-3	Squamous cell carcinoma, NOS	Upper lobe, lung	Upper lobe, lung	0	1	1	2	WT
CPTAC-LUSC	56e57d72-3b6b-4b70-bbd2-eb4b96e10ba4	C3N-03486	CPTAC-3	Squamous cell carcinoma, NOS	Upper lobe, lung	Upper lobe, lung	6	17	9	32	WT
CPTAC-LUSC	7e317f34-e8a7-4803-beb2-470d5c2ee93f	C3N-03662	CPTAC-3	Squamous cell carcinoma, NOS	Middle lobe, lung	Lung, NOS	8	17	8	33	WT
CPTAC-LUSC	46f4f8c7-bd28-4f38-b783-b6320deffcab	C3N-03848	CPTAC-3	Squamous cell carcinoma, NOS	Lower lobe, lung	Lower lobe, lung	0	0	0	0	WT
CPTAC-LUSC	ecf94643-4d27-4a4c-a19d-4f7aadf75957	C3N-03851	CPTAC-3	Squamous cell carcinoma, NOS	Upper lobe, lung	Upper lobe, lung	10	19	8	37	WT
CPTAC-LUSC	bc3c604c-c599-4749-b809-6e602a73e247	C3N-03875	CPTAC-3	Squamous cell carcinoma, NOS	Upper lobe, lung	Upper lobe, lung	16	17	14	47	MUT
CPTAC-LUSC	ac8ce1f4-d475-4da0-89cb-30067c2a37d6	C3N-03877	CPTAC-3	Squamous cell carcinoma, NOS	Lower lobe, lung	Lower lobe, lung	14	13	4	31	WT
CPTAC-LUSC	0900fe7b-1872-4214-bb2f-efb16234db23	C3N-03880	CPTAC-3	Squamous cell carcinoma, NOS	Upper lobe, lung	Upper lobe, lung	4	19	18	41	WT
CPTAC-LUSC	d16c18db-df31-4394-a146-c3964ad9b49b	C3N-03882	CPTAC-3	Squamous cell carcinoma, NOS	Upper lobe, lung	Upper lobe, lung	20	27	17	64	MUT
CPTAC-LUSC	3e40979a-47c3-4695-b264-f95c23f45815	C3N-03886	CPTAC-3	Squamous cell carcinoma, NOS	Lower lobe, lung	Lower lobe, lung	18	16	19	53	MUT
CPTAC-LUSC	cecdc0b2-5587-4061-b290-3496fdc4dde6	C3N-04124	CPTAC-3	Squamous cell carcinoma, NOS	Upper lobe, lung	Upper lobe, lung	8	11	5	24	WT
CPTAC-LUSC	609a220b-498e-4f7e-b30e-224755de1090	C3N-04127	CPTAC-3	Squamous cell carcinoma, NOS	Lower lobe, lung	Lower lobe, lung	0	0	0	0	WT
CPTAC-LUSC	29293995-2b78-4920-a1c5-b8202f399ba3	C3N-04155	CPTAC-3	Squamous cell carcinoma, NOS	Middle lobe, lung	Middle lobe, lung	18	24	13	55	MUT
CPTAC-LUSC	ba2fcbfb-6497-4f8a-90fd-5440269c8dc7	C3N-04162	CPTAC-3	Squamous cell carcinoma, NOS	Upper lobe, lung	Upper lobe, lung	10	20	23	53	MUT
CPTAC-LUAD	13310f38-a002-437e-8de2-332b0b10d0c0	C3L-00001	CPTAC-3	Adenocarcinoma, NOS	Upper lobe, lung	Upper lobe, lung	14	10	14	38	WT
CPTAC-LUAD	208b87e8-f96f-419c-a659-c94a1b4c12b7	C3L-00009	CPTAC-3	Adenocarcinoma, NOS	Upper lobe, lung	Upper lobe, lung	6	12	9	27	WT
CPTAC-LUAD	d4f90900-3b81-4015-8e11-4b4525345063	C3L-00080	CPTAC-3	Adenocarcinoma, NOS	Lower lobe, lung	Lower lobe, lung	15	24	17	56	MUT
CPTAC-LUAD	e8d31ee4-804b-4557-a70c-9e6df8e25606	C3L-00083	CPTAC-3	Adenocarcinoma, NOS	Upper lobe, lung	Upper lobe, lung	0	0	1	1	WT
CPTAC-LUAD	1a180fc6-b37a-47de-862f-1991f3096536	C3L-00093	CPTAC-3	Adenocarcinoma, NOS	Lower lobe, lung	Lower lobe, lung	7	8	3	18	WT
CPTAC-LUAD	f15523ea-976e-4724-a26c-45a65ca7fb8e	C3L-00094	CPTAC-3	Adenocarcinoma, NOS	Middle lobe, lung	Middle lobe, lung	3	17	9	29	WT
CPTAC-LUAD	84ccbb07-5434-47e2-ba17-57d64331b8e2	C3L-00095	CPTAC-3	Adenocarcinoma, NOS	Upper lobe, lung	Upper lobe, lung	0	0	1	1	WT
CPTAC-LUAD	410b95b4-6d38-4c25-91ad-c09f2c34325b	C3L-00140	CPTAC-3	Adenocarcinoma, NOS	Upper lobe, lung	Upper lobe, lung	3	3	4	10	WT
CPTAC-LUAD	7cb81ac8-33c5-4a38-bddf-68699f40b022	C3L-00144	CPTAC-3	Adenocarcinoma, NOS	Lower lobe, lung	Lower lobe, lung	8	17	11	36	WT
CPTAC-LUAD	3a7449d1-7761-4c8e-afc0-9968b1f33305	C3L-00263	CPTAC-3	Adenocarcinoma, NOS	Lower lobe, lung	Lower lobe, lung	0	1	0	1	WT
CPTAC-LUAD	2f77e19c-fd2d-465b-b9b7-5373542b62ae	C3L-00279	CPTAC-3	Adenocarcinoma, NOS	Upper lobe, lung	Upper lobe, lung	0	0	0	0	WT
CPTAC-LUAD	accb52e6-eb07-4da7-9cd4-318b7e2f4c18	C3L-00368	CPTAC-3	Adenocarcinoma, NOS	Upper lobe, lung	Upper lobe, lung	6	9	8	23	WT
CPTAC-LUAD	07057080-464f-455d-a267-2301c721ded2	C3L-00412	CPTAC-3	Adenocarcinoma, NOS	Upper lobe, lung	Upper lobe, lung	0	0	0	0	WT
CPTAC-LUAD	67c1aa6e-0bc7-40e2-9742-8f73be3ed450	C3L-00422	CPTAC-3	Adenocarcinoma, NOS	Lower lobe, lung	Lower lobe, lung	6	6	3	15	WT
CPTAC-LUAD	8e57d0f0-c8f5-4aec-acd4-5c00a0b67c66	C3L-00510	CPTAC-3	Adenocarcinoma, NOS	Lower lobe, lung	Lower lobe, lung	9	9	3	21	WT
CPTAC-LUAD	cfa1bc06-94a6-44ce-b52a-1e4aa3db48be	C3L-00604	CPTAC-3	Adenocarcinoma, NOS	Upper lobe, lung	Upper lobe, lung	10	10	7	27	WT
CPTAC-LUAD	070f4283-176a-492e-b418-ebf292cd37d6	C3L-00893	CPTAC-3	Adenocarcinoma, NOS	Lower lobe, lung	Lower lobe, lung	2	3	3	8	WT
CPTAC-LUAD	176ac1b2-7111-4950-a7bc-1edc3254854f	C3L-00913	CPTAC-3	Adenocarcinoma, NOS	Lung, NOS	Upper lobe, lung	6	7	6	19	WT
CPTAC-LUAD	c0e5c699-9195-4312-9fa5-bac797bf7809	C3L-00973	CPTAC-3	Adenocarcinoma, NOS	Lower lobe, lung	Lower lobe, lung	0	0	0	0	WT
CPTAC-LUAD	59ee99cb-b820-4ae2-9306-105205f1bcb8	C3L-01330	CPTAC-3	Adenocarcinoma, NOS	Upper lobe, lung	Upper lobe, lung	11	10	5	26	WT
CPTAC-LUAD	a25d1047-ac0f-40db-b6aa-c6f219eb48da	C3L-01632	CPTAC-3	Adenocarcinoma, NOS	Upper lobe, lung	Upper lobe, lung	0	3	0	3	WT
CPTAC-LUAD	decd7489-bb2e-44a2-b934-2f962c5a7f41	C3L-01682	CPTAC-3	Adenocarcinoma, NOS	Upper lobe, lung	Upper lobe, lung	0	1	2	3	WT
CPTAC-LUAD	55fd764e-86cd-4b01-a229-16d050dc2f42	C3L-01683	CPTAC-3	Adenocarcinoma, NOS	Lower lobe, lung	Lower lobe, lung	0	0	0	0	WT
CPTAC-LUAD	a12b206e-2906-45ee-92fd-ba09bda930d5	C3L-01862	CPTAC-3	Adenocarcinoma, NOS	Lower lobe, lung	Lower lobe, lung	5	4	4	13	WT
CPTAC-LUAD	5d66be2e-e3a3-460d-ac80-0ac8112ba9c6	C3L-01889	CPTAC-3	Adenocarcinoma, NOS	Upper lobe, lung	Upper lobe, lung	1	4	1	6	WT
CPTAC-LUAD	85b39e71-9ebf-40f6-be6b-82d1f5250f21	C3L-01890	CPTAC-3	Adenocarcinoma, NOS	Upper lobe, lung	Upper lobe, lung	2	4	2	8	WT
CPTAC-LUAD	51f39708-5443-4037-90b0-864e25c20388	C3L-01924	CPTAC-3	Adenocarcinoma, NOS	Upper lobe, lung	Upper lobe, lung	6	10	8	24	WT
CPTAC-LUAD	8e044f20-ff60-47ab-b547-fbee99155c4a	C3L-02219	CPTAC-3	Adenocarcinoma, NOS	Lower lobe, lung	Lower lobe, lung	10	13	6	29	WT
CPTAC-LUAD	54af5967-283d-4dd0-90e0-d2c351694c4c	C3L-02345	CPTAC-3	Adenocarcinoma, NOS	Upper lobe, lung	Upper lobe, lung	9	6	5	20	WT
CPTAC-LUAD	a404f9b8-278a-449f-ab02-3e97fd734e99	C3L-02348	CPTAC-3	Adenocarcinoma, NOS	Lower lobe, lung	Lower lobe, lung	2	3	2	7	WT
CPTAC-LUAD	2a8f8c3a-c699-4a5d-a454-f52183b87e18	C3L-02350	CPTAC-3	Adenocarcinoma, NOS	Upper lobe, lung	Upper lobe, lung	0	0	1	1	WT
CPTAC-LUAD	4946b095-1252-477d-b5ad-cc57a0e03089	C3L-02365	CPTAC-3	Adenocarcinoma, NOS	Lower lobe, lung	Lower lobe, lung	15	21	7	43	MUT
CPTAC-LUAD	41078a19-092c-4930-a3f4-eca47256622e	C3L-02508	CPTAC-3	Adenocarcinoma, NOS	Upper lobe, lung	Upper lobe, lung	0	1	1	2	WT
CPTAC-LUAD	8353437c-ec0a-4fca-b619-74e6c4e5b375	C3L-02549	CPTAC-3	Adenocarcinoma, NOS	Lower lobe, lung	Lower lobe, lung	1	1	1	3	WT
CPTAC-LUAD	aff52953-1e94-42d9-8a8e-70c585bbd24f	C3N-00167	CPTAC-3	Adenocarcinoma, NOS	Lower lobe, lung	Lower lobe, lung	7	5	3	15	WT
CPTAC-LUAD	c9c01ce2-2ffa-44ca-85b4-c6ee1d1d7ce8	C3N-00169	CPTAC-3	Adenocarcinoma, NOS	Lung, NOS	Lung, NOS	3	10	2	15	WT
CPTAC-LUAD	c4879830-e0fe-4862-92f2-bae29f58fa47	C3N-00175	CPTAC-3	Adenocarcinoma, NOS	Lung, NOS	Lung, NOS	5	15	14	34	WT
CPTAC-LUAD	6d268ea7-eea0-4984-9e78-1b959f7e9a2a	C3N-00180	CPTAC-3	Adenocarcinoma, NOS	Lung, NOS	Lung, NOS	13	10	11	34	WT
CPTAC-LUAD	e1f35725-da71-42cf-b05e-fac2296d4d6a	C3N-00199	CPTAC-3	Adenocarcinoma, NOS	Upper lobe, lung	Upper lobe, lung	5	15	16	36	WT
CPTAC-LUAD	8fa9bcdc-aedc-491e-b1e9-727a18ca7e28	C3N-00203	CPTAC-3	Adenocarcinoma, NOS	Lower lobe, lung	Lung, NOS	6	21	9	36	WT
CPTAC-LUAD	2bdac74b-c588-4697-8d91-705456d205fe	C3N-00217	CPTAC-3	Adenocarcinoma, NOS	Upper lobe, lung	Upper lobe, lung	6	11	9	26	WT
CPTAC-LUAD	d7c0e370-f778-4995-963a-7a55525b2d76	C3N-00223	CPTAC-3	Adenocarcinoma, NOS	Upper lobe, lung	Upper lobe, lung	1	3	3	7	WT
CPTAC-LUAD	e6dd953b-28db-43a8-a4f1-9bf260082107	C3N-00293	CPTAC-3	Adenocarcinoma, NOS	Upper lobe, lung	Upper lobe, lung	0	0	0	0	WT
CPTAC-LUAD	ceec9e64-83fc-48ce-b7cd-bbab1b9ad14d	C3N-00294	CPTAC-3	Adenocarcinoma, NOS	Lower lobe, lung	Lower lobe, lung	9	10	3	22	WT
CPTAC-LUAD	5249c627-50f9-4dea-a90d-d2ea66e2a8e1	C3N-00433	CPTAC-3	Adenocarcinoma, NOS	Upper lobe, lung	Upper lobe, lung	0	0	0	0	WT
CPTAC-LUAD	98bed41e-96ac-434b-90ad-cc7223998602	C3N-00545	CPTAC-3	Adenocarcinoma, NOS	Upper lobe, lung	Upper lobe, lung	0	0	0	0	WT
CPTAC-LUAD	79f36624-b0ba-447c-bf25-ab63d701a878	C3N-00546	CPTAC-3	Adenocarcinoma, NOS	Lung, NOS	Lung, NOS	10	7	4	21	WT
CPTAC-LUAD	6e1a997b-bd33-4702-8556-58f17ac0fa4f	C3N-00547	CPTAC-3	Adenocarcinoma, NOS	Lung, NOS	Lung, NOS	6	23	16	45	MUT
CPTAC-LUAD	2072611a-334b-4fb2-8559-d038ffb5fa69	C3N-00549	CPTAC-3	Adenocarcinoma, NOS	Lung, NOS	Lung, NOS	17	19	15	51	MUT
CPTAC-LUAD	46be30d5-b623-4469-a1d3-fbc76a62cca5	C3N-00550	CPTAC-3	Adenocarcinoma, NOS	Lower lobe, lung	Lower lobe, lung	3	9	9	21	WT
CPTAC-LUAD	f5d49b71-3e7e-4e9c-bf29-f592bf25a941	C3N-00551	CPTAC-3	Adenocarcinoma, NOS	Lung, NOS	Lung, NOS	6	11	13	30	WT
CPTAC-LUAD	95ab4d14-342d-45d7-96c1-cdd37165b761	C3N-00552	CPTAC-3	Adenocarcinoma, NOS	Lung, NOS	Lung, NOS	3	1	1	5	WT
CPTAC-LUAD	892a5650-f576-4977-9c03-257f45320f09	C3N-00556	CPTAC-3	Adenocarcinoma, NOS	Lung, NOS	Lung, NOS	8	8	7	23	WT
CPTAC-LUAD	ac20b854-0a63-4ec1-abb6-d5874f15842f	C3N-00559	CPTAC-3	Adenocarcinoma, NOS	Lung, NOS	Lung, NOS	6	13	7	26	WT
CPTAC-LUAD	0a94d173-c451-4367-9e54-968bd0e0dc0b	C3N-00560	CPTAC-3	Adenocarcinoma, NOS	Lung, NOS	Lung, NOS	24	24	23	71	MUT
CPTAC-LUAD	c9486a50-8d6f-4871-b4c4-692e0da5803e	C3N-00572	CPTAC-3	Adenocarcinoma, NOS	Lower lobe, lung	Lower lobe, lung	8	9	8	25	WT
CPTAC-LUAD	d55137b1-a388-4f21-a50f-3b3ddeb2edba	C3N-00574	CPTAC-3	Adenocarcinoma, NOS	Lower lobe, lung	Lung, NOS	20	13	16	49	MUT
CPTAC-LUAD	3e1176ed-e49e-4d4e-abba-f7c53b635e6f	C3N-00578	CPTAC-3	Adenocarcinoma, NOS	Lung, NOS	Lung, NOS	9	8	7	24	WT
CPTAC-LUAD	1f04dddd-e6be-4bd9-b269-6425e648af18	C3N-00579	CPTAC-3	Adenocarcinoma, NOS	Lung, NOS	Lung, NOS	4	6	6	16	WT
CPTAC-LUAD	b56a7973-77c8-40c7-92f9-68332ec5e4d5	C3N-00580	CPTAC-3	Adenocarcinoma, NOS	Lung, NOS	Lung, NOS	17	24	20	61	MUT
CPTAC-LUAD	f8097f4f-ceff-4dbd-8960-539fe8d0dff0	C3N-00704	CPTAC-3	Adenocarcinoma, NOS	Upper lobe, lung	Upper lobe, lung	2	10	12	24	WT
CPTAC-LUAD	0f929c39-9a77-43f7-bbfb-145348a2fe90	C3N-00737	CPTAC-3	Adenocarcinoma, NOS	Upper lobe, lung	Upper lobe, lung	7	8	15	30	WT
CPTAC-LUAD	579139e1-e8f9-4260-baf1-dbe7435c8aff	C3N-00738	CPTAC-3	Adenocarcinoma, NOS	Upper lobe, lung	Upper lobe, lung	0	0	0	0	WT
CPTAC-LUAD	b4f1321b-865f-4f3e-a0ea-7678e1dc08ff	C3N-00959	CPTAC-3	Adenocarcinoma, NOS	Lower lobe, lung	Lower lobe, lung	0	0	0	0	WT
CPTAC-LUAD	8ac75c82-eb1a-4e9b-bbe9-131a78a9f540	C3N-01016	CPTAC-3	Adenocarcinoma, NOS	Lung, NOS	Lung, NOS	12	19	13	44	MUT
CPTAC-LUAD	7a661ada-b3e1-4e6d-af43-1d4ed3ed6ef1	C3N-01021	CPTAC-3	Adenocarcinoma, NOS	Lung, NOS	Lung, NOS	7	5	10	22	WT
CPTAC-LUAD	8dca2f9c-208b-4d06-a588-0cafd175be7e	C3N-01023	CPTAC-3	Adenocarcinoma, NOS	Lung, NOS	Lung, NOS	13	11	13	37	WT
CPTAC-LUAD	bd2dab4e-ee4b-4477-af13-ecfccb9c3523	C3N-01024	CPTAC-3	Adenocarcinoma, NOS	Lung, NOS	Lung, NOS	10	18	7	35	WT
CPTAC-LUAD	8710ce04-6b7f-4e37-adc0-0df1f2798b30	C3N-01030	CPTAC-3	Adenocarcinoma, NOS	Upper lobe, lung	Lung, NOS	3	12	10	25	WT
CPTAC-LUAD	1663baf4-aed4-4ea9-893a-6517a67c4819	C3N-01071	CPTAC-3	Adenocarcinoma, NOS	Lower lobe, lung	Lower lobe, lung	4	8	17	29	WT
CPTAC-LUAD	9659c59a-0f56-4c97-a447-d1f8c6fe4e52	C3N-01072	CPTAC-3	Adenocarcinoma, NOS	Upper lobe, lung	Lung, NOS	4	12	9	25	WT
CPTAC-LUAD	4c241b93-c11c-4802-94a7-07f125267ba3	C3N-01074	CPTAC-3	Adenocarcinoma, NOS	Upper lobe, lung	Upper lobe, lung	10	18	9	37	WT
CPTAC-LUAD	2b30ee57-9fec-4b82-84d8-d3b03ccac9cd	C3N-01405	CPTAC-3	Adenocarcinoma, NOS	Upper lobe, lung	Upper lobe, lung	7	20	15	42	MUT
CPTAC-LUAD	8cce8ac6-b14f-4ead-a0c9-d8a56c3dcf90	C3N-01410	CPTAC-3	Adenocarcinoma, NOS	Lung, NOS	Lung, NOS	11	15	15	41	WT
CPTAC-LUAD	bb32a75f-8129-4549-9635-9dc67e610a80	C3N-01413	CPTAC-3	Adenocarcinoma, NOS	Upper lobe, lung	Upper lobe, lung	2	10	15	27	WT
CPTAC-LUAD	f82aacd5-6e2b-41c4-96a7-af723d874d8c	C3N-01414	CPTAC-3	Adenocarcinoma, NOS	Upper lobe, lung	Upper lobe, lung	4	6	6	16	WT
CPTAC-LUAD	baf87a40-f648-4491-b84f-53284a654d76	C3N-01416	CPTAC-3	Adenocarcinoma, NOS	Lung, NOS	Lung, NOS	11	7	5	23	WT
CPTAC-LUAD	723bc859-7672-4990-8166-46d093547cca	C3N-01488	CPTAC-3	Adenocarcinoma, NOS	Lung, NOS	Lung, NOS	4	3	4	11	WT
CPTAC-LUAD	a02322a0-c133-4220-a6f1-508f90a99f8e	C3N-01489	CPTAC-3	Adenocarcinoma, NOS	Lung, NOS	Lung, NOS	14	15	9	38	WT
CPTAC-LUAD	6dd65541-885b-4356-be48-0aa86a6ae18c	C3N-01799	CPTAC-3	Adenocarcinoma, NOS	Lower lobe, lung	Lower lobe, lung	0	1	1	2	WT
CPTAC-LUAD	3491e1f7-0c09-42f8-b20f-2a6d32426c64	C3N-01823	CPTAC-3	Adenocarcinoma, NOS	Upper lobe, lung	Upper lobe, lung	7	13	10	30	WT
CPTAC-LUAD	9969f301-603b-477c-8236-b4ac5227fa52	C3N-01842	CPTAC-3	Adenocarcinoma, NOS	Lower lobe, lung	Lower lobe, lung	6	17	12	35	WT
CPTAC-LUAD	61ca5e2a-1809-4970-a50f-07698816ef85	C3N-02000	CPTAC-3	Adenocarcinoma, NOS	Lower lobe, lung	Lower lobe, lung	5	12	10	27	WT
CPTAC-LUAD	f5ff2ca2-8cf5-4dc0-8528-2ace720f457b	C3N-02002	CPTAC-3	Adenocarcinoma, NOS	Upper lobe, lung	Upper lobe, lung	17	9	13	39	WT
CPTAC-LUAD	be3bdde4-f6cf-4f33-b142-53f75151e8a1	C3N-02003	CPTAC-3	Adenocarcinoma, NOS	Lower lobe, lung	Lower lobe, lung	6	4	5	15	WT
CPTAC-LUAD	89cf62a5-3ce9-413b-b712-fc10ebc87a5c	C3N-02067	CPTAC-3	Adenocarcinoma, NOS	Upper lobe, lung	Upper lobe, lung	4	6	6	16	WT
CPTAC-LUAD	a8f815ad-c476-4f80-ab06-aec2a3131865	C3N-02087	CPTAC-3	Adenocarcinoma, NOS	Lung, NOS	Lung, NOS	0	0	0	0	WT
CPTAC-LUAD	1e349b03-b60a-4b5a-b093-2a7cee6ad645	C3N-02089	CPTAC-3	Adenocarcinoma, NOS	Lung, NOS	Lung, NOS	12	18	21	51	MUT
CPTAC-LUAD	21d09db9-f853-48d3-b132-d07c122cf06c	C3N-02145	CPTAC-3	Adenocarcinoma, NOS	Lung, NOS	Lung, NOS	14	12	8	34	WT
CPTAC-LUAD	1458cbfe-9af5-48b8-9761-dc719b109184	C3N-02149	CPTAC-3	Adenocarcinoma, NOS	Lung, NOS	Lung, NOS	4	8	10	22	WT
CPTAC-LUAD	e51dd5ca-c12d-4608-9e6e-73b658b106d6	C3N-02155	CPTAC-3	Adenocarcinoma, NOS	Lung, NOS	Lung, NOS	10	18	15	43	MUT
CPTAC-LUAD	a68d6b4a-141d-4c05-8835-e1c0a264625d	C3N-02158	CPTAC-3	Adenocarcinoma, NOS	Lung, NOS	Lung, NOS	1	4	2	7	WT
CPTAC-LUAD	cfc61554-67b2-4ab4-813c-5f9b72bc325e	C3N-02379	CPTAC-3	Adenocarcinoma, NOS	Upper lobe, lung	Upper lobe, lung	12	20	11	43	MUT
CPTAC-LUAD	e58d25f3-a5de-45e9-a4bf-5dc21c90894e	C3N-02380	CPTAC-3	Adenocarcinoma, NOS	Lower lobe, lung	Lower lobe, lung	9	9	7	25	WT
CPTAC-LUAD	f9b986ec-8cee-4a2e-8722-947f6919f05b	C3N-02421	CPTAC-3	Adenocarcinoma, NOS	Lower lobe, lung	Lower lobe, lung	2	5	7	14	WT
CPTAC-LUAD	dd2d4fc9-3422-4548-85fe-43e5b8da5ed3	C3N-02422	CPTAC-3	Adenocarcinoma, NOS	Upper lobe, lung	Upper lobe, lung	7	10	8	25	WT
CPTAC-LUAD	6fb8c7ef-9be0-4cd9-a08e-2439c7864801	C3N-02423	CPTAC-3	Adenocarcinoma, NOS	Upper lobe, lung	Upper lobe, lung	10	8	6	24	WT
CPTAC-LUAD	42b577f2-b28d-4116-92d5-95d31e34f33b	C3N-02424	CPTAC-3	Adenocarcinoma, NOS	Upper lobe, lung	Upper lobe, lung	0	1	3	4	WT
CPTAC-LUAD	d4cf7bc6-5c0e-432f-9db7-659c3a2f40b5	C3N-02433	CPTAC-3	Adenocarcinoma, NOS	Upper lobe, lung	Upper lobe, lung	6	14	8	28	WT
CPTAC-LUAD	417c1659-201c-4d1d-99bf-c28c986c559d	C3N-02529	CPTAC-3	Adenocarcinoma, NOS	Middle lobe, lung	Middle lobe, lung	9	15	10	34	WT
CPTAC-LUAD	09023877-f316-4848-8b99-219d943d4a2f	C3N-02572	CPTAC-3	Adenocarcinoma, NOS	Lower lobe, lung	Lower lobe, lung	8	20	8	36	WT
CPTAC-LUAD	dd186a1e-eb82-4482-ab00-855acddf7992	C3N-02582	CPTAC-3	Adenocarcinoma, NOS	Upper lobe, lung	Upper lobe, lung	21	14	16	51	MUT
CPTAC-LUAD	8919013d-01db-4469-b0a6-553dd25fda6d	C3N-02586	CPTAC-3	Adenocarcinoma, NOS	Upper lobe, lung	Upper lobe, lung	2	5	0	7	WT
CPTAC-LUAD	cd6ed695-bd67-4edb-8100-0d4207beb862	C3N-02587	CPTAC-3	Adenocarcinoma, NOS	Lower lobe, lung	Lower lobe, lung	1	2	0	3	WT
CPTAC-LUAD	860584c4-94e9-455b-96c0-833414095091	C3N-02588	CPTAC-3	Adenocarcinoma, NOS	Lower lobe, lung	Lower lobe, lung	5	8	7	20	WT
CPTAC-LUAD	86877ca3-33ae-45f2-99a9-7ca5c238c2d4	C3N-02729	CPTAC-3	Adenocarcinoma, NOS	Upper lobe, lung	Upper lobe, lung	16	18	8	42	MUT
