# Supplementary material for: Cross-cancer homologous recombination deficiency prediction from whole slide images using transfer learning
Source: Sci Rep. 2026 May 12;16:21704. doi: 10.1038/s41598-026-52094-6 (PMC13358160; doi:10.1038/s41598-026-52094-6)
Supplement: Supplementary file 7 — Supplementary Material 7 [file 41598_2026_52094_MOESM7_ESM.xlsx]

## Sheet: Sheet 1
Cancer_type	AUC_mean	AUC_95%CI	PRC_mean	PRC_95%CI	Precision_mean	Recall_mean	F1_mean	p_value	modules
BRCA	0.75	[0.73, 0.78]	0.41	[0.37, 0.45]	0.41	0.52	0.46	3.39e-58	baseline
BLCA	0.64	[0.60, 0.68]	0.3	[0.26, 0.35]	0.32	0.51	0.4	1.73e-08	baseline
LUAD	0.65	[0.61, 0.68]	0.27	[0.22, 0.31]	0.3	0.37	0.33	6.99e-11	baseline
HNSC	0.68	[0.63, 0.73]	0.21	[0.16, 0.27]	0.27	0.25	0.26	3.98e-07	baseline
LUSC	0.57	[0.54, 0.6]	0.38	[0.35, 0.42]	0.39	0.36	0.37	4.89e-05	baseline
OV	0.64	[0.60, 0.67]	0.67	[0.64, 0.72]	0.66	0.67	0.66	9.22e-16	baseline
SARC	0.77	[0.74, 0.80]	0.61	[0.56, 0.67]	0.56	0.6	0.58	9.26e-40	baseline
STAD	0.71	[0.68, 0.75]	0.4	[0.34, 0.46]	0.4	0.48	0.44	1.31e-20	baseline
CPTAC-LUSC	0.66	[0.60, 0.71]	0.43	[0.36, 0.51]	0.43	0.66	0.52	3.48e-09	baseline
CPTAC-LUAD	0.69	[0.65, 0.75]	0.28	[0.20, 0.37]	0.27	0.34	0.3	0.000216	baseline
BLCA	0.6	[0.57, 0.62]	0.28	[0.25, 0.30]	0.24	0.74	0.36	8.85e-18	TCGA-BRCA cross
HNSC	0.54	[0.51, 0.56]	0.11	[0.10, 0.12]	0.11	0.62	0.19	0.00251	TCGA-BRCA cross
LUAD	0.65	[0.63, 0.66]	0.26	[0.24, 0.29]	0.24	0.59	0.34	1.27e-53	TCGA-BRCA cross
LUSC	0.56	[0.54, 0.57]	0.36	[0.34, 0.38]	0.34	0.8	0.48	2.29e-12	TCGA-BRCA cross
OV	0.51	[0.50, 0.52]	0.57	[0.55, 0.59]	0.56	0.58	0.57	0.141	TCGA-BRCA cross
SARC	0.62	[0.60, 0.63]	0.47	[0.44, 0.50]	0.42	0.73	0.53	1.76e-33	TCGA-BRCA cross
STAD	0.55	[0.53, 0.57]	0.24	[0.23, 0.26]	0.26	0.41	0.31	1.1e-06	TCGA-BRCA cross
CPTAC-LUSC	0.56	[0.54, 0.58]	0.37	[0.35, 0.40]	0.34	0.68	0.45	0.00018	TCGA-BRCA cross
CPTAC-LUAD	0.68	[0.66, 0.71]	0.23	[0.20, 0.28]	0.22	0.67	0.33	3.8e-29	TCGA-BRCA cross
BLCA	0.48	[0.45, 0.50]	0.2	[0.18, 0.21]	0.2	0.73	0.31	0.017	TCGA-OV cross
BRCA	0.53	[0.51, 0.54]	0.21	[0.20, 0.22]	0.19	0.76	0.31	0.000328	TCGA-OV cross
HNSC	0.51	[0.48, 0.53]	0.11	[0.10, 0.12]	0.1	0.67	0.18	0.749	TCGA-OV cross
LUAD	0.56	[0.54, 0.58]	0.2	[0.18, 0.21]	0.18	0.71	0.28	2.57e-08	TCGA-OV cross
LUSC	0.52	[0.50, 0.53]	0.34	[0.32, 0.35]	0.33	0.75	0.46	0.0281	TCGA-OV cross
SARC	0.57	[0.55, 0.59]	0.44	[0.42, 0.46]	0.38	0.83	0.52	1.03e-11	TCGA-OV cross
STAD	0.49	[0.48, 0.51]	0.23	[0.21, 0.24]	0.22	0.68	0.33	0.268	TCGA-OV cross
CPTAC-LUSC	0.48	[0.46, 0.51]	0.33	[0.31, 0.36]	0.3	0.76	0.43	0.0569	TCGA-OV cross
CPTAC-LUAD	0.59	[0.56, 0.62]	0.19	[0.16, 0.23]	0.16	0.76	0.26	1.27e-09	TCGA-OV cross
BLCA	0.64	[0.62, 0.65]	0.3	[0.27, 0.32]	0.32	0.46	0.38	5.19e-33	transfer
LUAD	0.69	[0.67, 0.70]	0.29	[0.27, 0.32]	0.32	0.46	0.38	4.14e-71	transfer
HNSC	0.62	[0.60, 0.64]	0.17	[0.15, 0.19]	0.21	0.22	0.21	8.56e-17	transfer
LUSC	0.57	[0.56, 0.59]	0.39	[0.37, 0.4]	0.39	0.37	0.38	1.02e-21	transfer
OV	0.57	[0.56, 0.59]	0.63	[0.61, 0.64]	0.6	0.68	0.64	1.44e-24	transfer
SARC	0.78	[0.77, 0.8]	0.64	[0.62, 0.67]	0.58	0.7	0.63	4.34e-214	transfer
STAD	0.7	[0.68, 0.71]	0.37	[0.34, 0.39]	0.36	0.46	0.4	1.22e-79	transfer
CPTAC-LUSC	0.65	[0.63, 0.67]	0.42	[0.39, 0.45]	0.44	0.65	0.52	1.19e-37	transfer
CPTAC-LUAD	0.74	[0.72, 0.76]	0.31	[0.26, 0.36]	0.31	0.41	0.35	2.02e-30	transfer

## Sheet: Sheet 2
Task	Model	AUC_mean	AUC_95%CI	PRC_mean	PRC_95%CI
TCGA → CPTAC (LUAD)	Baseline	0.72	[0.66, 0.79]	0.3	[0.23, 0.36]
TCGA → CPTAC (LUAD)	Transfer	0.69	[0.62, 0.77]	0.24	[0.19, 0.28]
TCGA → CPTAC (LUSC)	Baseline	0.6	[0.53, 0.66]	0.4	[0.35, 0.44]
TCGA → CPTAC (LUSC)	Transfer	0.56	[0.53, 0.59]	0.35	[0.34, 0.37]
CPTAC → TCGA (LUAD)	Baseline	0.63	[0.61, 0.66]	0.26	[0.23, 0.29]
CPTAC → TCGA (LUAD)	Transfer	0.69	[0.67, 0.70]	0.31	[0.30, 0.32]
CPTAC → TCGA (LUSC)	Baseline	0.53	[0.50, 0.56]	0.34	[0.32, 0.36]
CPTAC → TCGA (LUSC)	Transfer	0.55	[0.53, 0.56]	0.36	[0.35, 0.36]
