# Supplementary material for: Cross-cancer homologous recombination deficiency prediction from whole slide images using transfer learning
Source: Sci Rep. 2026 May 12;16:21704. doi: 10.1038/s41598-026-52094-6 (PMC13358160; doi:10.1038/s41598-026-52094-6)
Supplement: Supplementary file 8 — Supplementary Material 8 [file 41598_2026_52094_MOESM8_ESM.xlsx]

## Sheet: Sheet 1
Presents the per-cancer re-implementation results of the prior independent-training approach on our cohorts.
Cancer	AUC	AUC_95%CI	PRC	PRC_95%CI	Precision	Recall	F1	Method
BRCA	0.75	[0.71, 0.78]	0.42	[0.38, 0.47]	0.34	0.65	0.44	Marugoto
SARC	0.71	[0.62, 0.79]	0.51	[0.38, 0.65]	0.45	0.77	0.57	Marugoto
LUAD	0.69	[0.63, 0.74]	0.33	[0.23, 0.43]	0.25	0.6	0.36	Marugoto
CPTAC-LUAD	0.71	[0.55, 0.86]	0.37	[0.20, 0.53]	0.23	0.87	0.37	Marugoto
BLCA	0.58	[0.50, 0.66]	0.29	[0.21, 0.37]	0.29	0.44	0.33	Marugoto
HNSC	0.67	[0.56, 0.78]	0.29	[0.17, 0.42]	0.16	0.64	0.25	Marugoto
LUSC	0.58	[0.49, 0.68]	0.42	[0.32, 0.51]	0.3	0.5	0.37	Marugoto
OV	0.58	[0.54, 0.63]	0.65	[0.60, 0.70]	0.61	0.5	0.54	Marugoto
STAD	0.7	[0.60, 0.81]	0.47	[0.35, 0.60]	0.33	0.7	0.45	Marugoto
CPTAC-LUSC	0.7	[0.63, 0.76]	0.49	[0.44, 0.55]	0.45	0.51	0.46	Marugoto

## Sheet: Sheet 2
Summarizes the head-to-head comparison between prior study ( independent training，Ref. 29) and ours (independent baseline and BRCA-to-target transfer learning), stratified by transfer responsiveness.
Group	Cancer	Ref. 29: Independent	Ours: Independent (Baseline)	Ours: BRCA→Fine-tune (Transfer learning)
-	BRCA	0.75	0.75	-
Transfer-responsive group	SARC	0.71	0.77	0.78
	LUAD	0.69	0.66	0.69
	CPTAC-LUAD	0.71	0.7	0.74
Non-transfer-responsive group	BLCA	0.58	0.64	0.63
	HNSC	0.67	0.68	0.62
	LUSC	0.58	0.57	0.57
	OV	0.58	0.63	0.57
	STAD	0.7	0.71	0.7
	CPTAC-LUSC	0.7	0.66	0.65

## Sheet: Sheet 3
Summarizes the head-to-head comparison of mean AUCs across 11 cancer datasets, stratified by transfer responsiveness, between the prior study (independent training, Ref. 29) and ours (independent baseline and BRCA-to-target transfer learning).
Group	Cancer	Ref. 29: Independent	Ours: Independent (Baseline)	Ours: BRCA→Fine-tune (Transfer learning)
-	BRCA	-	-	-
Transfer-responsive	SARC	0.7	0.71	0.74
	LUAD
	CPTAC-LUAD
Non-transfer-responsive	BLCA	0.64	0.65	0.62
	HNSC
	LUSC
	OV
	STAD
	CPTAC-LUSC
